# Supplementary material for: Annulative π-extension of phenothiazines: access to room temperature ultralong organic phosphorescent materials
Source: Chem Sci. 2026 Jul 6. Online ahead of print. doi: 10.1039/d6sc04090j (PMC13416836; doi:10.1039/d6sc04090j)
Supplement: SC-OLF-D6SC04090J-s002 [file SC-OLF-D6SC04090J-s002.cif]

# Supplementary Information (SI) for Chemical Science.
# This journal is © The Royal Society of Chemistry 2026

####################################################################### 
# 
# This file contains crystal structure data downloaded from the 
# Cambridge Structural Database (CSD) hosted by the Cambridge 
# Crystallographic Data Centre (CCDC).
# 
# Full information about CCDC data access policies and citation 
# guidelines are available at http://www.ccdc.cam.ac.uk/access/V1 
# 
# Audit and citation data items may have been added by the CCDC. 
# Please retain this information to preserve the provenance of 
# this file and to allow appropriate attribution of the data. 
# 
#######################################################################

data_20240423-zcl-2-65_sq
_database_code_depnum_ccdc_archive 'CCDC 2356081'
loop_
_audit_author_name
_audit_author_address
Zhou
;Chongqing  University
China
;
_audit_update_record             
;
2024-05-17 deposited with the CCDC.	2026-07-06 downloaded from the CCDC.
;
_audit_creation_date             2024-04-24
_audit_creation_method           
;
Olex2 1.2-alpha
(compiled 2018.07.26 svn.r3523 for OlexSys, GUI svn.r5532)
;
_shelx_SHELXL_version_number     2014/7
_chemical_name_common            ?
_chemical_name_systematic        ?
_chemical_formula_moiety         'C53 H35 N S'
_chemical_formula_sum            'C53 H35 N S'
_chemical_formula_weight         717.88
_chemical_melting_point          ?
_chemical_oxdiff_formula         'C53 H35 N S'
loop_
_atom_type_symbol
_atom_type_description
_atom_type_scat_dispersion_real
_atom_type_scat_dispersion_imag
_atom_type_scat_source
C C 0.0181 0.0091 'International Tables Vol C Tables 4.2.6.8 and 6.1.1.4'
H H 0.0000 0.0000 'International Tables Vol C Tables 4.2.6.8 and 6.1.1.4'
N N 0.0311 0.0180 'International Tables Vol C Tables 4.2.6.8 and 6.1.1.4'
S S 0.3331 0.5567 'International Tables Vol C Tables 4.2.6.8 and 6.1.1.4'

_shelx_space_group_comment       
;
The symmetry employed for this shelxl refinement is uniquely defined
by the following loop, which should always be used as a source of
symmetry information in preference to the above space-group names.
They are only intended as comments.
;
_space_group_crystal_system      monoclinic
_space_group_IT_number           15
_space_group_name_H-M_alt        'C 1 2/c 1'
_space_group_name_Hall           '-C 2yc'
loop_
_space_group_symop_operation_xyz
'x, y, z'
'-x, y, -z+1/2'
'x+1/2, y+1/2, z'
'-x+1/2, y+1/2, -z+1/2'
'-x, -y, -z'
'x, -y, z-1/2'
'-x+1/2, -y+1/2, -z'
'x+1/2, -y+1/2, z-1/2'

_cell_length_a                   21.6426(3)
_cell_length_b                   14.5352(2)
_cell_length_c                   25.8468(3)
_cell_angle_alpha                90
_cell_angle_beta                 101.1980(10)
_cell_angle_gamma                90
_cell_volume                     7976.08(18)
_cell_formula_units_Z            8
_cell_measurement_reflns_used    9463
_cell_measurement_temperature    293(2)
_cell_measurement_theta_max      69.9190
_cell_measurement_theta_min      3.6810
_shelx_estimated_absorpt_T_max   ?
_shelx_estimated_absorpt_T_min   ?
_exptl_absorpt_coefficient_mu    0.996
_exptl_absorpt_correction_T_max  1.00000
_exptl_absorpt_correction_T_min  0.69163
_exptl_absorpt_correction_type   multi-scan
_exptl_absorpt_process_details   
;
CrysAlisPro 1.171.41.117a (Rigaku Oxford Diffraction, 2021)
Empirical absorption correction using spherical harmonics,
implemented in SCALE3 ABSPACK scaling algorithm.
;
_exptl_absorpt_special_details   ?
_exptl_crystal_colour            'clear light orange'
_exptl_crystal_colour_lustre     clear
_exptl_crystal_colour_modifier   light
_exptl_crystal_colour_primary    orange
_exptl_crystal_density_diffrn    1.196
_exptl_crystal_density_meas      ?
_exptl_crystal_density_method    ?
_exptl_crystal_description       block
_exptl_crystal_F_000             3008
_exptl_crystal_size_max          0.3
_exptl_crystal_size_mid          0.27
_exptl_crystal_size_min          0.26
_exptl_transmission_factor_max   ?
_exptl_transmission_factor_min   ?
_diffrn_reflns_av_R_equivalents  0.0169
_diffrn_reflns_av_unetI/netI     0.0181
_diffrn_reflns_Laue_measured_fraction_full 0.998
_diffrn_reflns_Laue_measured_fraction_max 0.991
_diffrn_reflns_limit_h_max       26
_diffrn_reflns_limit_h_min       -19
_diffrn_reflns_limit_k_max       16
_diffrn_reflns_limit_k_min       -17
_diffrn_reflns_limit_l_max       26
_diffrn_reflns_limit_l_min       -31
_diffrn_reflns_number            20392
_diffrn_reflns_point_group_measured_fraction_full 0.998
_diffrn_reflns_point_group_measured_fraction_max 0.991
_diffrn_reflns_theta_full        67.684
_diffrn_reflns_theta_max         70.120
_diffrn_reflns_theta_min         3.486
_diffrn_ambient_temperature      293(2)
_diffrn_detector                 'CCD plate'
_diffrn_detector_area_resol_mean 16.0892
_diffrn_detector_type            Eos
_diffrn_measured_fraction_theta_full 0.998
_diffrn_measured_fraction_theta_max 0.991
_diffrn_measurement_details      
;
List of Runs (angles in degrees, time in seconds):

  # Type    Start    End  Width  t~exp~   \w     \q     \k     \f   Frames
#--------------------------------------------------------------------------
  1  \w    -18.00   9.00   1.00    1.70    --    0.00  57.00 -30.00   27
  2  \w     19.00  45.00   1.00    1.70    --    0.00  57.00 -30.00   26
  3  \w    -56.00  -8.00   1.00    1.70    --    0.00 124.00-179.00   48
  4  \w     39.00 122.00   1.00    6.78    --   54.00  38.00 -60.00   83
  5  \w     34.00  89.00   1.00    6.78    --   54.00  57.00  90.00   55
  6  \w    -16.00  83.00   1.00    6.78    --   54.00 -77.00 150.00   99
  7  \w     31.00  80.00   1.00    6.78    --   54.00-125.00 150.00   49
  8  \w     84.00 110.00   1.00    6.78    --  108.00  38.00  60.00   26
  9  \w     86.00 151.00   1.00    6.78    --  108.00  50.00   0.00   65
 10  \w     74.00 100.00   1.00    6.78    --  108.00 -58.00 165.00   26
 11  \w     59.00 111.00   1.00    6.78    --  108.00-111.00   0.00   52
 12  \w     42.00  98.00   1.00    6.78    --  108.00 -63.00-120.00   56
 13  \w     91.00 175.00   1.00    6.78    --  108.00  63.00 -60.00   84
 14  \w    122.00 178.00   1.00    6.78    --  108.00  50.00 -30.00   56
 15  \w     44.00 110.00   1.00    6.78    --  108.00 -38.00   0.00   66
 16  \w    114.00 176.00   1.00    6.78    --  108.00  38.00  30.00   62
 17  \w    132.00 160.00   1.00    6.78    --  108.00  38.00  60.00   28
 18  \w     39.00 125.00   1.00    6.78    --  108.00 -50.00 150.00   86
 19  \w     99.00 142.00   1.00    6.78    --  108.00 -25.00 150.00   43
 20  \w     52.00  84.00   1.00    6.78    --  108.00 -25.00  30.00   32
 21  \w     45.00  77.00   1.00    6.78    --  108.00 -50.00 -30.00   32
 22  \w    149.00 174.00   1.00    6.78    --  108.00 111.00-150.00   25
 23  \w     46.00  92.00   1.00    6.78    --  108.00 -25.00 150.00   46
;
_diffrn_measurement_device       'four-circle diffractometer'
_diffrn_measurement_device_type  'SuperNova, Dual, Cu at home/near, Eos'
_diffrn_measurement_method       '\w scans'
_diffrn_orient_matrix_type       
'CrysAlisPro convention (1999,Acta A55,543-557)'
_diffrn_orient_matrix_UB_11      -0.0249662000
_diffrn_orient_matrix_UB_12      -0.0405618000
_diffrn_orient_matrix_UB_13      0.0470261000
_diffrn_orient_matrix_UB_21      -0.0468523000
_diffrn_orient_matrix_UB_22      -0.0601120000
_diffrn_orient_matrix_UB_23      -0.0381215000
_diffrn_orient_matrix_UB_31      0.0494412000
_diffrn_orient_matrix_UB_32      -0.0773869000
_diffrn_orient_matrix_UB_33      0.0049140000
_diffrn_radiation_monochromator  mirror
_diffrn_radiation_probe          x-ray
_diffrn_radiation_type           CuK\a
_diffrn_radiation_wavelength     1.54184
_diffrn_source                   'micro-focus sealed X-ray tube'
_diffrn_source_type              'SuperNova (Cu) X-ray Source'
_reflns_Friedel_coverage         0.000
_reflns_Friedel_fraction_full    .
_reflns_Friedel_fraction_max     .
_reflns_number_gt                6128
_reflns_number_total             7510
_reflns_odcompleteness_completeness 92.10
_reflns_odcompleteness_iscentric 1
_reflns_odcompleteness_theta     74.33
_reflns_special_details          
;
 Reflections were merged by SHELXL according to the crystal
 class for the calculation of statistics and refinement.
 
 Structure factors included contributions from the .fab file.
 
 _reflns_Friedel_fraction is defined as the number of unique
 Friedel pairs measured divided by the number that would be
 possible theoretically, ignoring centric projections and
 systematic absences.
;
_reflns_threshold_expression     'I > 2\s(I)'
_computing_cell_refinement       'CrysAlisPro 1.171.41.117a (Rigaku OD, 2021)'
_computing_data_collection       'CrysAlisPro 1.171.41.117a (Rigaku OD, 2021)'
_computing_data_reduction        'CrysAlisPro 1.171.41.117a (Rigaku OD, 2021)'
_computing_molecular_graphics    'Olex2 (Dolomanov et al., 2009)'
_computing_publication_material  'Olex2 (Dolomanov et al., 2009)'
_computing_structure_refinement  'ShelXL (Sheldrick, 2015)'
_computing_structure_solution    'ShelXT (Sheldrick, 2015)'
_refine_diff_density_max         0.137
_refine_diff_density_min         -0.198
_refine_diff_density_rms         0.031
_refine_ls_extinction_coef       .
_refine_ls_extinction_method     none
_refine_ls_goodness_of_fit_ref   1.035
_refine_ls_hydrogen_treatment    constr
_refine_ls_matrix_type           full
_refine_ls_number_parameters     497
_refine_ls_number_reflns         7510
_refine_ls_number_restraints     0
_refine_ls_R_factor_all          0.0499
_refine_ls_R_factor_gt           0.0395
_refine_ls_restrained_S_all      1.035
_refine_ls_shift/su_max          0.000
_refine_ls_shift/su_mean         0.000
_refine_ls_structure_factor_coef Fsqd
_refine_ls_weighting_details     
'w=1/[\s^2^(Fo^2^)+(0.0556P)^2^+3.3855P] where P=(Fo^2^+2Fc^2^)/3'
_refine_ls_weighting_scheme      calc
_refine_ls_wR_factor_gt          0.1071
_refine_ls_wR_factor_ref         0.1168
_refine_special_details          ?
_olex2_refinement_description    
;
1. Fixed Uiso
 At 1.2 times of:
  All C(H) groups
 At 1.5 times of:
  All C(H,H,H) groups
2.a Aromatic/amide H refined with riding coordinates:
 C00C(H00C), C00D(H00D), C00E(H00E), C00G(H00G), C00P(H00P), C00S(H00S),
 C00U(H00U), C00V(H00V), C00W(H00W), C00X(H00X), C00Y(H00Y), C00Z(H00Z),
 C010(H010), C011(H011), C012(H012), C013(H013), C014(H014), C015(H015),
 C016(H016), C017(H017), C018(H018), C019(H019), C01A(H01A), C01B(H01B),
 C01C(H01C), C01D(H01D), C01E(H01E), C01F(H01F), C01G(H01G), C01H(H01H),
 C01I(H01I), C01J(H01J)
2.b Idealised Me refined as rotating group:
 C00T(H00A,H00B,H00F)
;
_atom_sites_solution_hydrogens   geom
_atom_sites_solution_primary     dual
_atom_sites_solution_secondary   ?
loop_
_atom_site_label
_atom_site_type_symbol
_atom_site_fract_x
_atom_site_fract_y
_atom_site_fract_z
_atom_site_U_iso_or_equiv
_atom_site_adp_type
_atom_site_occupancy
_atom_site_site_symmetry_order
_atom_site_calc_flag
_atom_site_refinement_flags_posn
_atom_site_refinement_flags_adp
_atom_site_refinement_flags_occupancy
_atom_site_disorder_assembly
_atom_site_disorder_group
S001 S 0.30716(2) 0.81893(3) 0.24531(2) 0.05363(12) Uani 1 1 d . . . . .
N002 N 0.25056(6) 0.65165(9) 0.28642(5) 0.0495(3) Uani 1 1 d . . . . .
C003 C 0.39272(7) 0.59459(11) 0.19883(6) 0.0458(3) Uani 1 1 d . . . . .
C004 C 0.23195(7) 0.80782(10) 0.39721(6) 0.0443(3) Uani 1 1 d . . . . .
C005 C 0.36607(7) 0.52225(11) 0.22348(6) 0.0459(3) Uani 1 1 d . . . . .
C006 C 0.38772(7) 0.42865(11) 0.21834(6) 0.0468(3) Uani 1 1 d . . . . .
C007 C 0.43699(7) 0.57537(11) 0.16482(6) 0.0472(3) Uani 1 1 d . . . . .
C008 C 0.25478(7) 0.72890(10) 0.31993(6) 0.0452(3) Uani 1 1 d . . . . .
C009 C 0.26777(7) 0.88440(10) 0.38717(6) 0.0442(3) Uani 1 1 d . . . . .
C00A C 0.28515(7) 0.80952(10) 0.30731(6) 0.0445(3) Uani 1 1 d . . . . .
C00B C 0.30023(7) 0.63202(11) 0.25990(6) 0.0461(3) Uani 1 1 d . . . . .
C00C C 0.37488(7) 0.68561(11) 0.20808(6) 0.0473(3) Uani 1 1 d . . . . .
H00C H 0.3939 0.7342 0.1937 0.057 Uiso 1 1 calc R . . . .
C00D C 0.29341(7) 0.88335(10) 0.34088(6) 0.0460(3) Uani 1 1 d . . . . .
H00D H 0.3164 0.9338 0.3330 0.055 Uiso 1 1 calc R . . . .
C00E C 0.22874(7) 0.73013(10) 0.36449(6) 0.0466(3) Uani 1 1 d . . . . .
H00E H 0.2083 0.6777 0.3732 0.056 Uiso 1 1 calc R . . . .
C00F C 0.33008(7) 0.70423(10) 0.23775(6) 0.0460(3) Uani 1 1 d . . . . .
C00G C 0.31968(7) 0.54298(11) 0.25319(6) 0.0468(3) Uani 1 1 d . . . . .
H00G H 0.3015 0.4951 0.2688 0.056 Uiso 1 1 calc R . . . .
C00H C 0.27970(7) 0.95958(11) 0.42441(6) 0.0473(3) Uani 1 1 d . . . . .
C00I C 0.46212(8) 0.65391(11) 0.13810(6) 0.0504(4) Uani 1 1 d . . . . .
C00J C 0.20120(7) 0.80978(10) 0.44247(6) 0.0462(3) Uani 1 1 d . . . . .
C00K C 0.45339(7) 0.48678(11) 0.15653(6) 0.0490(4) Uani 1 1 d . . . . .
C00L C 0.43017(7) 0.41138(11) 0.18413(6) 0.0485(3) Uani 1 1 d . . . . .
C00M C 0.49634(7) 0.46434(11) 0.11932(6) 0.0497(4) Uani 1 1 d . . . . .
C00N C 0.21428(7) 0.88323(11) 0.47871(6) 0.0476(3) Uani 1 1 d . . . . .
C00O C 0.25561(8) 0.95718(11) 0.46959(6) 0.0487(3) Uani 1 1 d . . . . .
C00P C 0.37008(8) 0.35467(12) 0.24729(7) 0.0532(4) Uani 1 1 d . . . . .
H00P H 0.3428 0.3653 0.2704 0.064 Uiso 1 1 calc R . . . .
C00Q C 0.31898(8) 1.03814(11) 0.41260(6) 0.0537(4) Uani 1 1 d . . . . .
C00R C 0.26908(8) 1.03163(12) 0.51039(6) 0.0544(4) Uani 1 1 d . . . . .
C00S C 0.15815(8) 0.74202(12) 0.45109(7) 0.0564(4) Uani 1 1 d . . . . .
H00S H 0.1482 0.6945 0.4268 0.068 Uiso 1 1 calc R . . . .
C00T C 0.21151(9) 0.57480(12) 0.29677(8) 0.0618(4) Uani 1 1 d . . . . .
H00A H 0.2336 0.5398 0.3261 0.093 Uiso 1 1 calc GR . . . .
H00B H 0.2022 0.5361 0.2661 0.093 Uiso 1 1 calc GR . . . .
H00F H 0.1729 0.5978 0.3049 0.093 Uiso 1 1 calc GR . . . .
C00U C 0.18496(8) 0.88307(13) 0.52318(6) 0.0559(4) Uani 1 1 d . . . . .
H00U H 0.1937 0.9304 0.5477 0.067 Uiso 1 1 calc R . . . .
C00V C 0.45047(8) 0.32014(12) 0.17892(7) 0.0581(4) Uani 1 1 d . . . . .
H00V H 0.4772 0.3076 0.1556 0.070 Uiso 1 1 calc R . . . .
C00W C 0.14433(9) 0.81514(13) 0.53084(7) 0.0616(4) Uani 1 1 d . . . . .
H00W H 0.1259 0.8163 0.5605 0.074 Uiso 1 1 calc R . . . .
C00X C 0.56046(8) 0.47607(14) 0.13335(7) 0.0644(5) Uani 1 1 d . . . . .
H00X H 0.5777 0.5008 0.1662 0.077 Uiso 1 1 calc R . . . .
C00Y C 0.13038(9) 0.74420(13) 0.49454(7) 0.0627(4) Uani 1 1 d . . . . .
H00Y H 0.1023 0.6982 0.4996 0.075 Uiso 1 1 calc R . . . .
C00Z C 0.47199(9) 0.42802(15) 0.07023(7) 0.0673(5) Uani 1 1 d . . . . .
H00Z H 0.4287 0.4195 0.0600 0.081 Uiso 1 1 calc R . . . .
C010 C 0.39183(8) 0.26754(12) 0.24242(7) 0.0592(4) Uani 1 1 d . . . . .
H010 H 0.3801 0.2200 0.2625 0.071 Uiso 1 1 calc R . . . .
C011 C 0.43175(9) 0.25008(12) 0.20722(8) 0.0624(4) Uani 1 1 d . . . . .
H011 H 0.4456 0.1905 0.2031 0.075 Uiso 1 1 calc R . . . .
C012 C 0.29336(10) 1.10514(13) 0.37654(8) 0.0671(5) Uani 1 1 d . . . . .
H012 H 0.2511 1.1015 0.3605 0.081 Uiso 1 1 calc R . . . .
C013 C 0.57471(10) 0.41560(16) 0.05087(8) 0.0754(6) Uani 1 1 d . . . . .
H013 H 0.6011 0.3990 0.0280 0.090 Uiso 1 1 calc R . . . .
C014 C 0.59950(9) 0.45151(16) 0.09929(9) 0.0753(6) Uani 1 1 d . . . . .
H014 H 0.6428 0.4594 0.1093 0.090 Uiso 1 1 calc R . . . .
C015 C 0.51138(11) 0.40411(16) 0.03613(8) 0.0783(6) Uani 1 1 d . . . . .
H015 H 0.4945 0.3801 0.0030 0.094 Uiso 1 1 calc R . . . .
C016 C 0.43052(12) 0.68652(16) 0.09064(8) 0.0809(6) Uani 1 1 d . . . . .
H016 H 0.3932 0.6582 0.0745 0.097 Uiso 1 1 calc R . . . .
C017 C 0.23140(10) 1.10735(15) 0.50797(9) 0.0790(6) Uani 1 1 d . . . . .
H017 H 0.1988 1.1149 0.4790 0.095 Uiso 1 1 calc R . . . .
C018 C 0.28747(14) 1.16410(18) 0.58928(10) 0.0907(7) Uani 1 1 d . . . . .
H018 H 0.2933 1.2081 0.6159 0.109 Uiso 1 1 calc R . . . .
C019 C 0.38176(11) 1.04515(19) 0.43604(9) 0.0869(7) Uani 1 1 d . . . . .
H019 H 0.4002 1.0007 0.4600 0.104 Uiso 1 1 calc R . . . .
C01A C 0.50729(16) 0.80229(18) 0.08879(13) 0.1005(9) Uani 1 1 d . . . . .
H01A H 0.5225 0.8519 0.0723 0.121 Uiso 1 1 calc R . . . .
C01B C 0.32929(14) 1.17682(15) 0.36406(10) 0.0865(7) Uani 1 1 d . . . . .
H01B H 0.3114 1.2206 0.3394 0.104 Uiso 1 1 calc R . . . .
C01C C 0.31754(13) 1.02366(16) 0.55317(8) 0.0884(7) Uani 1 1 d . . . . .
H01C H 0.3445 0.9733 0.5559 0.106 Uiso 1 1 calc R . . . .
C01D C 0.45278(16) 0.76052(19) 0.06628(10) 0.1036(9) Uani 1 1 d . . . . .
H01D H 0.4302 0.7818 0.0342 0.124 Uiso 1 1 calc R . . . .
C01E C 0.51715(11) 0.69672(17) 0.16012(11) 0.0907(7) Uani 1 1 d . . . . .
H01E H 0.5401 0.6757 0.1921 0.109 Uiso 1 1 calc R . . . .
C01F C 0.24027(13) 1.17316(18) 0.54734(11) 0.0943(8) Uani 1 1 d . . . . .
H01F H 0.2135 1.2238 0.5448 0.113 Uiso 1 1 calc R . . . .
C01G C 0.39079(16) 1.18379(18) 0.38771(11) 0.0994(9) Uani 1 1 d . . . . .
H01G H 0.4149 1.2326 0.3794 0.119 Uiso 1 1 calc R . . . .
C01H C 0.32652(16) 1.0906(2) 0.59258(10) 0.1086(9) Uani 1 1 d . . . . .
H01H H 0.3596 1.0848 0.6213 0.130 Uiso 1 1 calc R . . . .
C01I C 0.41763(14) 1.1192(2) 0.42379(12) 0.1105(10) Uani 1 1 d . . . . .
H01I H 0.4597 1.1245 0.4401 0.133 Uiso 1 1 calc R . . . .
C01J C 0.53928(14) 0.7710(2) 0.13546(15) 0.1159(10) Uani 1 1 d . . . . .
H01J H 0.5766 0.7995 0.1513 0.139 Uiso 1 1 calc R . . . .

loop_
_atom_site_aniso_label
_atom_site_aniso_U_11
_atom_site_aniso_U_22
_atom_site_aniso_U_33
_atom_site_aniso_U_23
_atom_site_aniso_U_13
_atom_site_aniso_U_12
S001 0.0759(3) 0.0432(2) 0.0488(2) -0.00112(16) 0.02968(19) 0.00248(18)
N002 0.0532(7) 0.0435(7) 0.0572(8) -0.0104(6) 0.0242(6) -0.0055(6)
C003 0.0492(8) 0.0491(8) 0.0407(7) -0.0053(6) 0.0125(6) -0.0009(7)
C004 0.0473(8) 0.0453(8) 0.0423(7) 0.0004(6) 0.0135(6) 0.0031(6)
C005 0.0485(8) 0.0484(8) 0.0422(7) -0.0055(6) 0.0123(6) -0.0004(6)
C006 0.0459(8) 0.0503(8) 0.0447(8) -0.0056(6) 0.0102(6) -0.0013(7)
C007 0.0476(8) 0.0536(9) 0.0426(8) -0.0052(6) 0.0146(6) -0.0011(7)
C008 0.0480(8) 0.0424(8) 0.0475(8) -0.0048(6) 0.0155(6) 0.0005(6)
C009 0.0501(8) 0.0427(8) 0.0417(7) -0.0008(6) 0.0141(6) 0.0024(6)
C00A 0.0501(8) 0.0439(8) 0.0428(7) -0.0014(6) 0.0172(6) 0.0018(6)
C00B 0.0499(8) 0.0490(8) 0.0420(7) -0.0057(6) 0.0156(6) -0.0014(7)
C00C 0.0556(8) 0.0471(8) 0.0422(7) -0.0035(6) 0.0168(6) -0.0051(7)
C00D 0.0525(8) 0.0415(8) 0.0473(8) -0.0018(6) 0.0174(6) -0.0009(6)
C00E 0.0508(8) 0.0427(8) 0.0495(8) -0.0004(6) 0.0183(6) -0.0022(6)
C00F 0.0553(8) 0.0440(8) 0.0411(7) -0.0057(6) 0.0153(6) -0.0017(7)
C00G 0.0525(8) 0.0433(8) 0.0478(8) -0.0024(6) 0.0176(7) -0.0019(6)
C00H 0.0553(8) 0.0441(8) 0.0448(8) -0.0024(6) 0.0154(6) 0.0008(7)
C00I 0.0556(9) 0.0521(9) 0.0487(8) -0.0068(7) 0.0234(7) 0.0014(7)
C00J 0.0502(8) 0.0458(8) 0.0455(8) 0.0040(6) 0.0169(6) 0.0051(7)
C00K 0.0486(8) 0.0559(9) 0.0444(8) -0.0040(7) 0.0136(6) 0.0011(7)
C00L 0.0482(8) 0.0508(9) 0.0480(8) -0.0043(7) 0.0129(6) 0.0028(7)
C00M 0.0530(8) 0.0502(9) 0.0495(8) -0.0009(7) 0.0187(7) 0.0037(7)
C00N 0.0534(8) 0.0496(8) 0.0423(8) 0.0017(6) 0.0157(6) 0.0059(7)
C00O 0.0572(9) 0.0478(8) 0.0432(8) -0.0023(6) 0.0148(7) 0.0030(7)
C00P 0.0547(9) 0.0539(9) 0.0541(9) -0.0039(7) 0.0187(7) -0.0018(7)
C00Q 0.0697(10) 0.0504(9) 0.0458(8) -0.0116(7) 0.0234(7) -0.0072(8)
C00R 0.0687(10) 0.0537(9) 0.0456(8) -0.0055(7) 0.0228(7) -0.0063(8)
C00S 0.0639(10) 0.0511(9) 0.0603(10) 0.0001(8) 0.0269(8) 0.0000(8)
C00T 0.0638(10) 0.0495(9) 0.0803(12) -0.0129(8) 0.0345(9) -0.0104(8)
C00U 0.0660(10) 0.0605(10) 0.0454(8) -0.0013(7) 0.0211(7) 0.0035(8)
C00V 0.0577(9) 0.0563(10) 0.0643(10) -0.0031(8) 0.0217(8) 0.0084(8)
C00W 0.0687(11) 0.0719(12) 0.0516(9) 0.0067(8) 0.0297(8) 0.0056(9)
C00X 0.0558(10) 0.0824(13) 0.0569(10) -0.0014(9) 0.0154(8) 0.0018(9)
C00Y 0.0668(10) 0.0611(10) 0.0679(11) 0.0068(9) 0.0320(9) -0.0021(9)
C00Z 0.0610(10) 0.0831(13) 0.0608(10) -0.0176(9) 0.0196(8) 0.0014(9)
C010 0.0626(10) 0.0521(9) 0.0647(10) 0.0022(8) 0.0170(8) 0.0000(8)
C011 0.0656(10) 0.0489(9) 0.0752(12) 0.0000(8) 0.0197(9) 0.0084(8)
C012 0.0871(13) 0.0529(10) 0.0687(11) 0.0033(9) 0.0332(10) 0.0026(9)
C013 0.0796(13) 0.0850(14) 0.0731(13) 0.0033(11) 0.0436(11) 0.0152(11)
C014 0.0549(10) 0.0949(15) 0.0824(14) 0.0079(12) 0.0292(10) 0.0071(10)
C015 0.0849(14) 0.0957(16) 0.0609(11) -0.0166(11) 0.0306(10) 0.0076(12)
C016 0.1030(16) 0.0854(15) 0.0526(11) 0.0061(10) 0.0105(10) -0.0191(12)
C017 0.0793(13) 0.0797(14) 0.0782(13) -0.0268(11) 0.0158(11) 0.0119(11)
C018 0.129(2) 0.0813(16) 0.0707(14) -0.0287(12) 0.0405(14) -0.0293(15)
C019 0.0812(14) 0.1011(17) 0.0774(14) 0.0059(12) 0.0131(11) -0.0258(13)
C01A 0.131(2) 0.0694(14) 0.124(2) 0.0102(15) 0.082(2) -0.0066(15)
C01B 0.123(2) 0.0583(12) 0.0933(16) 0.0048(11) 0.0573(15) -0.0064(13)
C01C 0.1174(19) 0.0718(14) 0.0659(13) -0.0095(10) -0.0077(12) 0.0031(13)
C01D 0.158(3) 0.0931(18) 0.0659(14) 0.0208(13) 0.0374(16) -0.0082(18)
C01E 0.0724(13) 0.0879(16) 0.1052(18) 0.0181(14) 0.0004(12) -0.0222(12)
C01F 0.1039(18) 0.0825(16) 0.1044(19) -0.0401(14) 0.0400(16) 0.0017(13)
C01G 0.142(3) 0.0755(16) 0.0954(18) -0.0176(14) 0.0587(18) -0.0450(16)
C01H 0.151(3) 0.0976(19) 0.0653(14) -0.0161(13) -0.0080(15) -0.0183(19)
C01I 0.0961(18) 0.141(3) 0.0956(18) -0.0126(19) 0.0208(15) -0.0549(18)
C01J 0.0885(17) 0.098(2) 0.163(3) 0.017(2) 0.0298(19) -0.0358(15)

_geom_special_details            
;
 All esds (except the esd in the dihedral angle between two l.s. planes)
 are estimated using the full covariance matrix.  The cell esds are taken
 into account individually in the estimation of esds in distances, angles
 and torsion angles; correlations between esds in cell parameters are only
 used when they are defined by crystal symmetry.  An approximate (isotropic)
 treatment of cell esds is used for estimating esds involving l.s. planes.
;
loop_
_geom_bond_atom_site_label_1
_geom_bond_atom_site_label_2
_geom_bond_distance
_geom_bond_site_symmetry_2
_geom_bond_publ_flag
S001 C00A 1.7636(15) . ?
S001 C00F 1.7611(16) . ?
N002 C008 1.4101(19) . ?
N002 C00B 1.4120(18) . ?
N002 C00T 1.456(2) . ?
C003 C005 1.410(2) . ?
C003 C007 1.448(2) . ?
C003 C00C 1.412(2) . ?
C004 C009 1.409(2) . ?
C004 C00E 1.405(2) . ?
C004 C00J 1.454(2) . ?
C005 C006 1.453(2) . ?
C005 C00G 1.410(2) . ?
C006 C00L 1.416(2) . ?
C006 C00P 1.405(2) . ?
C007 C00I 1.491(2) . ?
C007 C00K 1.364(2) . ?
C008 C00A 1.412(2) . ?
C008 C00E 1.377(2) . ?
C009 C00D 1.413(2) . ?
C009 C00H 1.446(2) . ?
C00A C00D 1.370(2) . ?
C00B C00F 1.411(2) . ?
C00B C00G 1.382(2) . ?
C00C H00C 0.9300 . ?
C00C C00F 1.375(2) . ?
C00D H00D 0.9300 . ?
C00E H00E 0.9300 . ?
C00G H00G 0.9300 . ?
C00H C00O 1.368(2) . ?
C00H C00Q 1.490(2) . ?
C00I C016 1.368(3) . ?
C00I C01E 1.366(3) . ?
C00J C00N 1.412(2) . ?
C00J C00S 1.403(2) . ?
C00K C00L 1.450(2) . ?
C00K C00M 1.497(2) . ?
C00L C00V 1.412(2) . ?
C00M C00X 1.375(2) . ?
C00M C00Z 1.381(2) . ?
C00N C00O 1.447(2) . ?
C00N C00U 1.417(2) . ?
C00O C00R 1.500(2) . ?
C00P H00P 0.9300 . ?
C00P C010 1.365(2) . ?
C00Q C012 1.387(3) . ?
C00Q C019 1.380(3) . ?
C00R C017 1.364(3) . ?
C00R C01C 1.373(3) . ?
C00S H00S 0.9300 . ?
C00S C00Y 1.373(2) . ?
C00T H00A 0.9600 . ?
C00T H00B 0.9600 . ?
C00T H00F 0.9600 . ?
C00U H00U 0.9300 . ?
C00U C00W 1.362(2) . ?
C00V H00V 0.9300 . ?
C00V C011 1.361(3) . ?
C00W H00W 0.9300 . ?
C00W C00Y 1.387(3) . ?
C00X H00X 0.9300 . ?
C00X C014 1.380(3) . ?
C00Y H00Y 0.9300 . ?
C00Z H00Z 0.9300 . ?
C00Z C015 1.384(2) . ?
C010 H010 0.9300 . ?
C010 C011 1.394(2) . ?
C011 H011 0.9300 . ?
C012 H012 0.9300 . ?
C012 C01B 1.375(3) . ?
C013 H013 0.9300 . ?
C013 C014 1.366(3) . ?
C013 C015 1.360(3) . ?
C014 H014 0.9300 . ?
C015 H015 0.9300 . ?
C016 H016 0.9300 . ?
C016 C01D 1.380(3) . ?
C017 H017 0.9300 . ?
C017 C01F 1.382(3) . ?
C018 H018 0.9300 . ?
C018 C01F 1.344(4) . ?
C018 C01H 1.354(4) . ?
C019 H019 0.9300 . ?
C019 C01I 1.398(3) . ?
C01A H01A 0.9300 . ?
C01A C01D 1.354(4) . ?
C01A C01J 1.348(4) . ?
C01B H01B 0.9300 . ?
C01B C01G 1.356(4) . ?
C01C H01C 0.9300 . ?
C01C C01H 1.395(3) . ?
C01D H01D 0.9300 . ?
C01E H01E 0.9300 . ?
C01E C01J 1.385(4) . ?
C01F H01F 0.9300 . ?
C01G H01G 0.9300 . ?
C01G C01I 1.371(4) . ?
C01H H01H 0.9300 . ?
C01I H01I 0.9300 . ?
C01J H01J 0.9300 . ?

loop_
_geom_angle_atom_site_label_1
_geom_angle_atom_site_label_2
_geom_angle_atom_site_label_3
_geom_angle
_geom_angle_site_symmetry_1
_geom_angle_site_symmetry_3
_geom_angle_publ_flag
C00F S001 C00A 99.15(7) . . ?
C008 N002 C00B 119.64(12) . . ?
C008 N002 C00T 117.95(12) . . ?
C00B N002 C00T 117.24(13) . . ?
C005 C003 C007 120.51(14) . . ?
C005 C003 C00C 118.23(13) . . ?
C00C C003 C007 121.25(14) . . ?
C009 C004 C00J 119.14(13) . . ?
C00E C004 C009 119.27(13) . . ?
C00E C004 C00J 121.55(14) . . ?
C003 C005 C006 119.29(13) . . ?
C003 C005 C00G 118.95(14) . . ?
C00G C005 C006 121.75(14) . . ?
C00L C006 C005 118.88(14) . . ?
C00P C006 C005 122.83(14) . . ?
C00P C006 C00L 118.26(14) . . ?
C003 C007 C00I 118.53(14) . . ?
C00K C007 C003 120.06(14) . . ?
C00K C007 C00I 121.39(13) . . ?
N002 C008 C00A 119.76(13) . . ?
C00E C008 N002 122.39(13) . . ?
C00E C008 C00A 117.82(13) . . ?
C004 C009 C00D 117.90(13) . . ?
C004 C009 C00H 120.52(13) . . ?
C00D C009 C00H 121.54(13) . . ?
C008 C00A S001 119.61(11) . . ?
C00D C00A S001 119.33(12) . . ?
C00D C00A C008 120.87(13) . . ?
C00F C00B N002 119.90(14) . . ?
C00G C00B N002 121.96(14) . . ?
C00G C00B C00F 118.11(13) . . ?
C003 C00C H00C 119.2 . . ?
C00F C00C C003 121.65(14) . . ?
C00F C00C H00C 119.2 . . ?
C009 C00D H00D 119.3 . . ?
C00A C00D C009 121.35(14) . . ?
C00A C00D H00D 119.3 . . ?
C004 C00E H00E 118.9 . . ?
C008 C00E C004 122.25(14) . . ?
C008 C00E H00E 118.9 . . ?
C00B C00F S001 119.88(11) . . ?
C00C C00F S001 119.52(12) . . ?
C00C C00F C00B 120.53(14) . . ?
C005 C00G H00G 118.8 . . ?
C00B C00G C005 122.33(14) . . ?
C00B C00G H00G 118.8 . . ?
C009 C00H C00Q 118.54(13) . . ?
C00O C00H C009 120.03(14) . . ?
C00O C00H C00Q 121.43(14) . . ?
C016 C00I C007 121.14(16) . . ?
C01E C00I C007 121.51(17) . . ?
C01E C00I C016 117.35(19) . . ?
C00N C00J C004 118.97(14) . . ?
C00S C00J C004 122.40(14) . . ?
C00S C00J C00N 118.62(14) . . ?
C007 C00K C00L 120.72(14) . . ?
C007 C00K C00M 121.31(14) . . ?
C00L C00K C00M 117.97(14) . . ?
C006 C00L C00K 120.15(14) . . ?
C00V C00L C006 118.54(15) . . ?
C00V C00L C00K 121.28(14) . . ?
C00X C00M C00K 121.61(15) . . ?
C00X C00M C00Z 118.37(15) . . ?
C00Z C00M C00K 119.98(15) . . ?
C00J C00N C00O 120.28(13) . . ?
C00J C00N C00U 118.25(15) . . ?
C00U C00N C00O 121.46(15) . . ?
C00H C00O C00N 120.53(14) . . ?
C00H C00O C00R 121.83(14) . . ?
C00N C00O C00R 117.61(13) . . ?
C006 C00P H00P 119.1 . . ?
C010 C00P C006 121.79(15) . . ?
C010 C00P H00P 119.1 . . ?
C012 C00Q C00H 120.40(17) . . ?
C019 C00Q C00H 121.26(18) . . ?
C019 C00Q C012 118.32(18) . . ?
C017 C00R C00O 121.15(17) . . ?
C017 C00R C01C 117.47(18) . . ?
C01C C00R C00O 121.28(17) . . ?
C00J C00S H00S 119.2 . . ?
C00Y C00S C00J 121.55(17) . . ?
C00Y C00S H00S 119.2 . . ?
N002 C00T H00A 109.5 . . ?
N002 C00T H00B 109.5 . . ?
N002 C00T H00F 109.5 . . ?
H00A C00T H00B 109.5 . . ?
H00A C00T H00F 109.5 . . ?
H00B C00T H00F 109.5 . . ?
C00N C00U H00U 119.2 . . ?
C00W C00U C00N 121.50(16) . . ?
C00W C00U H00U 119.2 . . ?
C00L C00V H00V 119.3 . . ?
C011 C00V C00L 121.41(16) . . ?
C011 C00V H00V 119.3 . . ?
C00U C00W H00W 119.9 . . ?
C00U C00W C00Y 120.16(15) . . ?
C00Y C00W H00W 119.9 . . ?
C00M C00X H00X 119.6 . . ?
C00M C00X C014 120.75(18) . . ?
C014 C00X H00X 119.6 . . ?
C00S C00Y C00W 119.87(17) . . ?
C00S C00Y H00Y 120.1 . . ?
C00W C00Y H00Y 120.1 . . ?
C00M C00Z H00Z 119.7 . . ?
C00M C00Z C015 120.58(18) . . ?
C015 C00Z H00Z 119.7 . . ?
C00P C010 H010 120.1 . . ?
C00P C010 C011 119.83(17) . . ?
C011 C010 H010 120.1 . . ?
C00V C011 C010 120.10(16) . . ?
C00V C011 H011 119.9 . . ?
C010 C011 H011 119.9 . . ?
C00Q C012 H012 119.4 . . ?
C01B C012 C00Q 121.3(2) . . ?
C01B C012 H012 119.4 . . ?
C014 C013 H013 120.0 . . ?
C015 C013 H013 120.0 . . ?
C015 C013 C014 119.93(17) . . ?
C00X C014 H014 119.9 . . ?
C013 C014 C00X 120.19(19) . . ?
C013 C014 H014 119.9 . . ?
C00Z C015 H015 119.9 . . ?
C013 C015 C00Z 120.2(2) . . ?
C013 C015 H015 119.9 . . ?
C00I C016 H016 119.3 . . ?
C00I C016 C01D 121.4(2) . . ?
C01D C016 H016 119.3 . . ?
C00R C017 H017 119.1 . . ?
C00R C017 C01F 121.9(2) . . ?
C01F C017 H017 119.1 . . ?
C01F C018 H018 120.1 . . ?
C01F C018 C01H 119.7(2) . . ?
C01H C018 H018 120.1 . . ?
C00Q C019 H019 120.0 . . ?
C00Q C019 C01I 120.0(2) . . ?
C01I C019 H019 120.0 . . ?
C01D C01A H01A 120.4 . . ?
C01J C01A H01A 120.4 . . ?
C01J C01A C01D 119.1(2) . . ?
C012 C01B H01B 120.0 . . ?
C01G C01B C012 120.1(2) . . ?
C01G C01B H01B 120.0 . . ?
C00R C01C H01C 119.8 . . ?
C00R C01C C01H 120.4(2) . . ?
C01H C01C H01C 119.8 . . ?
C016 C01D H01D 119.8 . . ?
C01A C01D C016 120.4(3) . . ?
C01A C01D H01D 119.8 . . ?
C00I C01E H01E 119.5 . . ?
C00I C01E C01J 121.0(2) . . ?
C01J C01E H01E 119.5 . . ?
C017 C01F H01F 120.0 . . ?
C018 C01F C017 120.1(2) . . ?
C018 C01F H01F 120.0 . . ?
C01B C01G H01G 119.9 . . ?
C01B C01G C01I 120.3(2) . . ?
C01I C01G H01G 119.9 . . ?
C018 C01H C01C 120.5(3) . . ?
C018 C01H H01H 119.8 . . ?
C01C C01H H01H 119.8 . . ?
C019 C01I H01I 120.0 . . ?
C01G C01I C019 120.0(3) . . ?
C01G C01I H01I 120.0 . . ?
C01A C01J C01E 120.8(3) . . ?
C01A C01J H01J 119.6 . . ?
C01E C01J H01J 119.6 . . ?

loop_
_geom_torsion_atom_site_label_1
_geom_torsion_atom_site_label_2
_geom_torsion_atom_site_label_3
_geom_torsion_atom_site_label_4
_geom_torsion
_geom_torsion_site_symmetry_1
_geom_torsion_site_symmetry_2
_geom_torsion_site_symmetry_3
_geom_torsion_site_symmetry_4
_geom_torsion_publ_flag
S001 C00A C00D C009 170.04(12) . . . . ?
N002 C008 C00A S001 9.3(2) . . . . ?
N002 C008 C00A C00D -175.82(14) . . . . ?
N002 C008 C00E C004 -178.71(14) . . . . ?
N002 C00B C00F S001 2.3(2) . . . . ?
N002 C00B C00F C00C -174.56(14) . . . . ?
N002 C00B C00G C005 175.26(14) . . . . ?
C003 C005 C006 C00L -6.6(2) . . . . ?
C003 C005 C006 C00P 171.09(14) . . . . ?
C003 C005 C00G C00B -1.3(2) . . . . ?
C003 C007 C00I C016 -86.6(2) . . . . ?
C003 C007 C00I C01E 92.7(2) . . . . ?
C003 C007 C00K C00L -4.1(2) . . . . ?
C003 C007 C00K C00M 176.67(14) . . . . ?
C003 C00C C00F S001 -177.03(12) . . . . ?
C003 C00C C00F C00B -0.2(2) . . . . ?
C004 C009 C00D C00A -1.5(2) . . . . ?
C004 C009 C00H C00O -0.7(2) . . . . ?
C004 C009 C00H C00Q 178.71(14) . . . . ?
C004 C00J C00N C00O 2.6(2) . . . . ?
C004 C00J C00N C00U -178.68(14) . . . . ?
C004 C00J C00S C00Y 178.88(16) . . . . ?
C005 C003 C007 C00I 177.81(14) . . . . ?
C005 C003 C007 C00K -0.2(2) . . . . ?
C005 C003 C00C C00F -3.7(2) . . . . ?
C005 C006 C00L C00K 2.5(2) . . . . ?
C005 C006 C00L C00V -179.34(15) . . . . ?
C005 C006 C00P C010 -178.93(16) . . . . ?
C006 C005 C00G C00B 177.72(15) . . . . ?
C006 C00L C00V C011 -2.2(3) . . . . ?
C006 C00P C010 C011 -1.2(3) . . . . ?
C007 C003 C005 C006 5.6(2) . . . . ?
C007 C003 C005 C00G -175.39(14) . . . . ?
C007 C003 C00C C00F 176.06(14) . . . . ?
C007 C00I C016 C01D 178.5(2) . . . . ?
C007 C00I C01E C01J -178.5(2) . . . . ?
C007 C00K C00L C006 2.9(2) . . . . ?
C007 C00K C00L C00V -175.21(16) . . . . ?
C007 C00K C00M C00X 78.0(2) . . . . ?
C007 C00K C00M C00Z -104.2(2) . . . . ?
C008 N002 C00B C00F -40.9(2) . . . . ?
C008 N002 C00B C00G 141.34(15) . . . . ?
C008 C00A C00D C009 -4.9(2) . . . . ?
C009 C004 C00E C008 -5.9(2) . . . . ?
C009 C004 C00J C00N -7.7(2) . . . . ?
C009 C004 C00J C00S 171.29(15) . . . . ?
C009 C00H C00O C00N -4.6(2) . . . . ?
C009 C00H C00O C00R 177.32(15) . . . . ?
C009 C00H C00Q C012 78.2(2) . . . . ?
C009 C00H C00Q C019 -100.2(2) . . . . ?
C00A S001 C00F C00B 31.30(14) . . . . ?
C00A S001 C00F C00C -151.84(13) . . . . ?
C00A C008 C00E C004 -0.4(2) . . . . ?
C00B N002 C008 C00A 34.4(2) . . . . ?
C00B N002 C008 C00E -147.31(15) . . . . ?
C00C C003 C005 C006 -174.67(14) . . . . ?
C00C C003 C005 C00G 4.4(2) . . . . ?
C00C C003 C007 C00I -1.9(2) . . . . ?
C00C C003 C007 C00K -179.95(15) . . . . ?
C00D C009 C00H C00O -178.14(15) . . . . ?
C00D C009 C00H C00Q 1.2(2) . . . . ?
C00E C004 C009 C00D 6.8(2) . . . . ?
C00E C004 C009 C00H -170.80(14) . . . . ?
C00E C004 C00J C00N 169.88(14) . . . . ?
C00E C004 C00J C00S -11.1(2) . . . . ?
C00E C008 C00A S001 -169.07(12) . . . . ?
C00E C008 C00A C00D 5.9(2) . . . . ?
C00F S001 C00A C008 -37.09(14) . . . . ?
C00F S001 C00A C00D 147.91(13) . . . . ?
C00F C00B C00G C005 -2.6(2) . . . . ?
C00G C005 C006 C00L 174.35(14) . . . . ?
C00G C005 C006 C00P -7.9(2) . . . . ?
C00G C00B C00F S001 -179.85(12) . . . . ?
C00G C00B C00F C00C 3.3(2) . . . . ?
C00H C009 C00D C00A 176.02(15) . . . . ?
C00H C00O C00R C017 89.3(2) . . . . ?
C00H C00O C00R C01C -94.5(2) . . . . ?
C00H C00Q C012 C01B -178.24(17) . . . . ?
C00H C00Q C019 C01I 179.3(2) . . . . ?
C00I C007 C00K C00L 177.98(14) . . . . ?
C00I C007 C00K C00M -1.3(2) . . . . ?
C00I C016 C01D C01A 0.7(4) . . . . ?
C00I C01E C01J C01A -0.6(5) . . . . ?
C00J C004 C009 C00D -175.59(13) . . . . ?
C00J C004 C009 C00H 6.8(2) . . . . ?
C00J C004 C00E C008 176.52(14) . . . . ?
C00J C00N C00O C00H 3.7(2) . . . . ?
C00J C00N C00O C00R -178.22(15) . . . . ?
C00J C00N C00U C00W -1.1(2) . . . . ?
C00J C00S C00Y C00W 0.6(3) . . . . ?
C00K C007 C00I C016 91.3(2) . . . . ?
C00K C007 C00I C01E -89.3(2) . . . . ?
C00K C00L C00V C011 175.95(17) . . . . ?
C00K C00M C00X C014 177.37(18) . . . . ?
C00K C00M C00Z C015 -177.84(19) . . . . ?
C00L C006 C00P C010 -1.2(2) . . . . ?
C00L C00K C00M C00X -101.2(2) . . . . ?
C00L C00K C00M C00Z 76.5(2) . . . . ?
C00L C00V C011 C010 -0.2(3) . . . . ?
C00M C00K C00L C006 -177.82(14) . . . . ?
C00M C00K C00L C00V 4.1(2) . . . . ?
C00M C00X C014 C013 0.4(3) . . . . ?
C00M C00Z C015 C013 0.5(3) . . . . ?
C00N C00J C00S C00Y -2.1(3) . . . . ?
C00N C00O C00R C017 -88.8(2) . . . . ?
C00N C00O C00R C01C 87.4(2) . . . . ?
C00N C00U C00W C00Y -0.4(3) . . . . ?
C00O C00H C00Q C012 -102.43(19) . . . . ?
C00O C00H C00Q C019 79.1(2) . . . . ?
C00O C00N C00U C00W 177.68(16) . . . . ?
C00O C00R C017 C01F 175.0(2) . . . . ?
C00O C00R C01C C01H -175.4(2) . . . . ?
C00P C006 C00L C00K -175.33(14) . . . . ?
C00P C006 C00L C00V 2.8(2) . . . . ?
C00P C010 C011 C00V 1.9(3) . . . . ?
C00Q C00H C00O C00N 176.01(15) . . . . ?
C00Q C00H C00O C00R -2.0(2) . . . . ?
C00Q C012 C01B C01G -1.0(3) . . . . ?
C00Q C019 C01I C01G -1.3(4) . . . . ?
C00R C017 C01F C018 0.7(4) . . . . ?
C00R C01C C01H C018 0.3(4) . . . . ?
C00S C00J C00N C00O -176.46(15) . . . . ?
C00S C00J C00N C00U 2.3(2) . . . . ?
C00T N002 C008 C00A -171.66(15) . . . . ?
C00T N002 C008 C00E 6.6(2) . . . . ?
C00T N002 C00B C00F 165.06(15) . . . . ?
C00T N002 C00B C00G -12.7(2) . . . . ?
C00U C00N C00O C00H -175.06(15) . . . . ?
C00U C00N C00O C00R 3.1(2) . . . . ?
C00U C00W C00Y C00S 0.7(3) . . . . ?
C00X C00M C00Z C015 0.0(3) . . . . ?
C00Z C00M C00X C014 -0.4(3) . . . . ?
C012 C00Q C019 C01I 0.9(3) . . . . ?
C012 C01B C01G C01I 0.6(4) . . . . ?
C014 C013 C015 C00Z -0.5(4) . . . . ?
C015 C013 C014 C00X 0.1(4) . . . . ?
C016 C00I C01E C01J 0.9(4) . . . . ?
C017 C00R C01C C01H 0.9(4) . . . . ?
C019 C00Q C012 C01B 0.3(3) . . . . ?
C01B C01G C01I C019 0.6(4) . . . . ?
C01C C00R C017 C01F -1.3(3) . . . . ?
C01D C01A C01J C01E 0.4(5) . . . . ?
C01E C00I C016 C01D -0.9(3) . . . . ?
C01F C018 C01H C01C -0.9(4) . . . . ?
C01H C018 C01F C017 0.5(4) . . . . ?
C01J C01A C01D C016 -0.4(4) . . . . ?

_shelx_fab_file                  
;
 0 0 2 -134.46 0.00
 0 0 4 57.86 0.00
 0 0 6 -8.51 0.00
 0 0 8 -13.90 0.00
 0 0 10 16.46 0.00
 0 0 12 -9.54 0.00
 0 0 14 1.80 0.00
 0 0 16 2.35 0.00
 0 0 18 -3.22 0.00
 0 0 20 1.72 0.00
 0 0 22 -0.50 0.00
 0 0 24 0.05 0.00
 0 0 26 -0.17 0.00
 0 0 28 0.13 0.00
 0 0 30 0.21 0.00
 0 2 0 135.45 0.00
 0 2 1 27.00 0.00
 0 2 2 -100.93 0.00
 0 2 3 -29.38 0.00
 0 2 4 41.51 0.00
 0 2 5 22.44 0.00
 0 2 6 -1.15 0.00
 0 2 7 -11.53 0.00
 0 2 8 -16.26 0.00
 0 2 9 5.55 0.00
 0 2 10 16.16 0.00
 0 2 11 -2.71 0.00
 0 2 12 -9.01 0.00
 0 2 13 1.01 0.00
 0 2 14 1.36 0.00
 0 2 15 0.19 0.00
 0 2 16 2.44 0.00
 0 2 17 -0.99 0.00
 0 2 18 -2.76 0.00
 0 2 19 0.92 0.00
 0 2 20 1.56 0.00
 0 2 21 -0.54 0.00
 0 2 22 -0.65 0.00
 0 2 23 0.36 0.00
 0 2 24 0.09 0.00
 0 2 25 -0.34 0.00
 0 2 26 -0.08 0.00
 0 2 27 0.24 0.00
 0 2 28 -0.14 0.00
 0 2 29 0.19 0.00
 0 2 30 0.61 0.00
 0 4 1 19.95 0.00
 0 4 2 -48.01 0.00
 0 4 3 -23.07 0.00
 0 4 4 16.17 0.00
 0 4 5 20.77 0.00
 0 4 6 7.59 0.00
 0 4 7 -13.60 0.00
 0 4 8 -16.83 0.00
 0 4 9 7.28 0.00
 0 4 10 14.09 0.00
 0 4 11 -3.69 0.00
 0 4 12 -7.20 0.00
 0 4 13 1.46 0.00
 0 4 14 0.68 0.00
 0 4 15 0.55 0.00
 0 4 16 1.99 0.00
 0 4 17 -1.20 0.00
 0 4 18 -2.01 0.00
 0 4 19 0.91 0.00
 0 4 20 1.12 0.00
 0 4 21 -0.61 0.00
 0 4 22 -0.34 0.00
 0 4 23 0.07 0.00
 0 4 24 0.06 0.00
 0 4 25 0.18 0.00
 0 4 26 0.08 0.00
 0 4 27 0.06 0.00
 0 4 28 -0.61 0.00
 0 4 29 0.16 0.00
 0 6 0 29.12 0.00
 0 6 1 3.32 0.00
 0 6 2 -20.21 0.00
 0 6 3 -7.70 0.00
 0 6 4 3.61 0.00
 0 6 5 10.94 0.00
 0 6 6 9.01 0.00
 0 6 7 -9.53 0.00
 0 6 8 -13.05 0.00
 0 6 9 5.98 0.00
 0 6 10 9.68 0.00
 0 6 11 -3.38 0.00
 0 6 12 -3.91 0.00
 0 6 13 1.17 0.00
 0 6 14 -0.05 0.00
 0 6 15 0.60 0.00
 0 6 16 1.36 0.00
 0 6 17 -1.06 0.00
 0 6 18 -1.74 0.00
 0 6 19 0.85 0.00
 0 6 20 1.02 0.00
 0 6 21 -0.14 0.00
 0 6 22 0.01 0.00
 0 6 23 -0.22 0.00
 0 6 24 -0.12 0.00
 0 6 25 0.22 0.00
 0 6 26 0.12 0.00
 0 6 27 -0.19 0.00
 0 6 28 -0.38 0.00
 0 8 0 13.96 0.00
 0 8 1 -5.27 0.00
 0 8 2 -10.12 0.00
 0 8 3 0.75 0.00
 0 8 4 1.52 0.00
 0 8 5 3.99 0.00
 0 8 6 5.79 0.00
 0 8 7 -5.20 0.00
 0 8 8 -7.31 0.00
 0 8 9 4.08 0.00
 0 8 10 4.27 0.00
 0 8 11 -2.68 0.00
 0 8 12 -0.97 0.00
 0 8 13 1.11 0.00
 0 8 14 -0.43 0.00
 0 8 15 -0.13 0.00
 0 8 16 0.97 0.00
 0 8 17 -0.42 0.00
 0 8 18 -1.14 0.00
 0 8 19 0.58 0.00
 0 8 20 0.69 0.00
 0 8 21 0.00 0.00
 0 8 22 0.17 0.00
 0 8 23 0.20 0.00
 0 8 24 -0.44 0.00
 0 8 25 -0.12 0.00
 0 8 26 0.07 0.00
 0 8 27 -0.32 0.00
 0 10 0 6.90 0.00
 0 10 1 -6.79 0.00
 0 10 2 -5.57 0.00
 0 10 3 3.34 0.00
 0 10 4 1.60 0.00
 0 10 5 1.03 0.00
 0 10 6 2.18 0.00
 0 10 7 -3.09 0.00
 0 10 8 -3.05 0.00
 0 10 9 2.81 0.00
 0 10 10 1.57 0.00
 0 10 11 -2.00 0.00
 0 10 12 -0.09 0.00
 0 10 13 1.07 0.00
 0 10 14 -0.24 0.00
 0 10 15 -0.22 0.00
 0 10 16 0.44 0.00
 0 10 17 -0.29 0.00
 0 10 18 -0.38 0.00
 0 10 19 0.31 0.00
 0 10 20 0.20 0.00
 0 10 21 -0.20 0.00
 0 10 22 0.24 0.00
 0 10 23 0.73 0.00
 0 10 24 -0.37 0.00
 0 10 25 -0.46 0.00
 0 12 0 3.38 0.00
 0 12 1 -5.50 0.00
 0 12 2 -3.00 0.00
 0 12 3 2.51 0.00
 0 12 4 1.41 0.00
 0 12 5 0.29 0.00
 0 12 6 0.25 0.00
 0 12 7 -1.72 0.00
 0 12 8 -1.06 0.00
 0 12 9 2.05 0.00
 0 12 10 0.50 0.00
 0 12 11 -1.37 0.00
 0 12 12 0.52 0.00
 0 12 13 0.58 0.00
 0 12 14 -0.36 0.00
 0 12 15 -0.02 0.00
 0 12 16 -0.24 0.00
 0 12 17 -0.42 0.00
 0 12 18 0.47 0.00
 0 12 19 0.28 0.00
 0 12 20 -0.15 0.00
 0 12 21 -0.08 0.00
 0 12 22 0.07 0.00
 0 14 0 1.16 0.00
 0 14 1 -3.70 0.00
 0 14 2 -1.45 0.00
 0 14 3 1.52 0.00
 0 14 4 1.15 0.00
 0 14 5 0.09 0.00
 0 14 6 -0.46 0.00
 0 14 7 -1.14 0.00
 0 14 8 0.24 0.00
 0 14 9 1.87 0.00
 0 14 10 -0.45 0.00
 0 14 11 -1.17 0.00
 0 14 12 0.55 0.00
 0 14 13 0.37 0.00
 0 14 14 -0.29 0.00
 0 14 15 -0.03 0.00
 0 14 16 -0.20 0.00
 0 14 17 -0.35 0.00
 0 14 18 0.49 0.00
 0 16 1 -1.83 0.00
 0 16 2 -0.70 0.00
 0 16 3 0.81 0.00
 0 16 4 0.56 0.00
 0 16 5 0.03 0.00
 0 16 6 -0.33 0.00
 0 16 7 -0.39 0.00
 0 16 8 0.38 0.00
 0 16 9 0.71 0.00
 0 16 10 -0.31 0.00
 0 16 11 -0.61 0.00
 0 16 12 -0.15 0.00
 0 16 13 0.52 0.00
 -1 1 31 0.25 0.00
 -1 1 30 -0.15 0.00
 -1 1 29 -0.17 0.00
 -1 1 28 -0.04 0.00
 -1 1 27 -0.05 0.00
 -1 1 26 -0.10 0.00
 -1 1 25 0.17 0.00
 -1 1 24 0.16 0.00
 -1 1 23 -0.13 0.00
 -1 1 22 0.36 0.00
 -1 1 21 0.20 0.00
 -1 1 20 -1.43 0.00
 -1 1 19 -0.55 0.00
 -1 1 18 3.19 0.00
 -1 1 17 0.62 0.00
 -1 1 16 -3.33 0.00
 -1 1 15 -0.20 0.00
 -1 1 14 0.17 0.00
 -1 1 13 -0.40 0.00
 -1 1 12 7.37 0.00
 -1 1 11 1.65 0.00
 -1 1 10 -15.61 0.00
 -1 1 9 -3.91 0.00
 -1 1 8 16.98 0.00
 -1 1 7 8.77 0.00
 -1 1 6 -0.09 0.00
 -1 1 5 -16.54 0.00
 -1 1 4 -45.30 0.00
 -1 1 3 20.07 0.00
 -1 1 2 118.59 0.00
 1 1 0 -159.81 0.00
 1 1 1 -16.25 0.00
 1 1 2 120.05 0.00
 1 1 3 16.04 0.00
 1 1 4 -55.92 0.00
 1 1 5 -10.33 0.00
 1 1 6 11.47 0.00
 1 1 7 4.37 0.00
 1 1 8 11.46 0.00
 1 1 9 -2.29 0.00
 1 1 10 -15.73 0.00
 1 1 11 1.35 0.00
 1 1 12 10.38 0.00
 1 1 13 -0.61 0.00
 1 1 14 -3.19 0.00
 1 1 15 0.01 0.00
 1 1 16 -1.27 0.00
 1 1 17 0.52 0.00
 1 1 18 2.65 0.00
 1 1 19 -0.55 0.00
 1 1 20 -1.67 0.00
 1 1 21 0.36 0.00
 1 1 22 0.64 0.00
 1 1 23 -0.35 0.00
 1 1 24 -0.21 0.00
 1 1 25 0.42 0.00
 1 1 26 0.24 0.00
 1 1 27 -0.26 0.00
 1 1 28 0.05 0.00
 1 1 29 -0.08 0.00
 1 1 30 -0.52 0.00
 -1 3 30 -0.65 0.00
 -1 3 29 -0.14 0.00
 -1 3 28 0.37 0.00
 -1 3 27 -0.01 0.00
 -1 3 26 -0.18 0.00
 -1 3 25 -0.07 0.00
 -1 3 24 0.14 0.00
 -1 3 23 -0.11 0.00
 -1 3 22 0.34 0.00
 -1 3 21 0.39 0.00
 -1 3 20 -1.07 0.00
 -1 3 19 -0.94 0.00
 -1 3 18 2.43 0.00
 -1 3 17 1.44 0.00
 -1 3 16 -3.05 0.00
 -1 3 15 -0.80 0.00
 -1 3 14 0.34 0.00
 -1 3 13 -0.84 0.00
 -1 3 12 6.78 0.00
 -1 3 11 3.52 0.00
 -1 3 10 -15.18 0.00
 -1 3 9 -8.76 0.00
 -1 3 8 19.74 0.00
 -1 3 7 18.03 0.00
 -1 3 6 -9.53 0.00
 -1 3 5 -29.32 0.00
 -1 3 4 -20.98 0.00
 -1 3 3 32.97 0.00
 1 3 0 -93.51 0.00
 1 3 1 -24.65 0.00
 1 3 3 24.29 0.00
 1 3 4 -31.77 0.00
 1 3 5 -17.09 0.00
 1 3 6 0.99 0.00
 1 3 7 8.56 0.00
 1 3 8 13.68 0.00
 1 3 9 -4.61 0.00
 1 3 10 -14.42 0.00
 1 3 11 2.94 0.00
 1 3 12 8.92 0.00
 1 3 13 -1.59 0.00
 1 3 14 -2.15 0.00
 1 3 15 0.08 0.00
 1 3 16 -1.34 0.00
 1 3 17 0.71 0.00
 1 3 18 1.99 0.00
 1 3 19 -0.83 0.00
 1 3 20 -1.43 0.00
 1 3 21 0.77 0.00
 1 3 22 0.74 0.00
 1 3 23 -0.35 0.00
 1 3 24 -0.28 0.00
 1 3 25 0.28 0.00
 1 3 26 0.09 0.00
 1 3 27 -0.34 0.00
 1 3 28 0.48 0.00
 1 3 29 -0.21 0.00
 1 3 30 -0.94 0.00
 -1 5 29 -0.02 0.00
 -1 5 28 0.49 0.00
 -1 5 27 0.10 0.00
 -1 5 26 -0.03 0.00
 -1 5 25 -0.32 0.00
 -1 5 24 0.10 0.00
 -1 5 23 0.21 0.00
 -1 5 22 0.04 0.00
 -1 5 21 0.21 0.00
 -1 5 20 -0.95 0.00
 -1 5 19 -0.93 0.00
 -1 5 18 1.84 0.00
 -1 5 17 1.65 0.00
 -1 5 16 -2.11 0.00
 -1 5 15 -1.38 0.00
 -1 5 14 0.60 0.00
 -1 5 13 -0.57 0.00
 -1 5 12 4.88 0.00
 -1 5 11 3.43 0.00
 -1 5 10 -12.49 0.00
 -1 5 9 -8.73 0.00
 -1 5 8 17.81 0.00
 -1 5 7 16.25 0.00
 -1 5 6 -13.62 0.00
 -1 5 5 -20.76 0.00
 -1 5 4 -2.87 0.00
 -1 5 3 18.53 0.00
 -1 5 2 27.00 0.00
 -1 5 1 -12.40 0.00
 1 5 0 -41.49 0.00
 1 5 1 -9.29 0.00
 1 5 2 32.03 0.00
 1 5 3 10.27 0.00
 1 5 4 -12.33 0.00
 1 5 5 -9.88 0.00
 1 5 6 -4.45 0.00
 1 5 7 7.02 0.00
 1 5 8 12.12 0.00
 1 5 9 -4.59 0.00
 1 5 10 -11.09 0.00
 1 5 11 3.38 0.00
 1 5 12 6.07 0.00
 1 5 13 -1.78 0.00
 1 5 14 -1.27 0.00
 1 5 15 -0.06 0.00
 1 5 16 -0.94 0.00
 1 5 17 0.65 0.00
 1 5 18 1.67 0.00
 1 5 19 -0.74 0.00
 1 5 20 -1.03 0.00
 1 5 21 0.52 0.00
 1 5 22 0.20 0.00
 1 5 23 0.10 0.00
 1 5 24 -0.05 0.00
 1 5 25 -0.22 0.00
 1 5 26 -0.23 0.00
 1 5 27 0.02 0.00
 1 5 28 0.68 0.00
 1 5 29 -0.20 0.00
 -1 7 28 0.01 0.00
 -1 7 27 0.31 0.00
 -1 7 26 0.05 0.00
 -1 7 25 -0.01 0.00
 -1 7 24 0.21 0.00
 -1 7 23 0.12 0.00
 -1 7 22 -0.10 0.00
 -1 7 21 -0.03 0.00
 -1 7 20 -0.74 0.00
 -1 7 19 -0.74 0.00
 -1 7 18 1.33 0.00
 -1 7 17 0.91 0.00
 -1 7 16 -1.40 0.00
 -1 7 15 -0.89 0.00
 -1 7 14 0.99 0.00
 -1 7 13 -0.17 0.00
 -1 7 12 1.81 0.00
 -1 7 11 2.32 0.00
 -1 7 10 -7.52 0.00
 -1 7 9 -5.73 0.00
 -1 7 8 12.32 0.00
 -1 7 7 10.13 0.00
 -1 7 6 -10.97 0.00
 -1 7 5 -10.80 0.00
 -1 7 4 1.73 0.00
 -1 7 3 5.67 0.00
 -1 7 2 11.44 0.00
 -1 7 1 0.79 0.00
 1 7 0 -19.26 0.00
 1 7 1 3.17 0.00
 1 7 2 15.32 0.00
 1 7 3 -0.52 0.00
 1 7 4 -4.98 0.00
 1 7 5 -2.58 0.00
 1 7 6 -4.35 0.00
 1 7 7 3.51 0.00
 1 7 8 7.74 0.00
 1 7 9 -3.61 0.00
 1 7 10 -5.83 0.00
 1 7 11 3.14 0.00
 1 7 12 2.47 0.00
 1 7 13 -1.69 0.00
 1 7 14 -0.37 0.00
 1 7 15 0.38 0.00
 1 7 16 -0.75 0.00
 1 7 17 0.46 0.00
 1 7 18 1.51 0.00
 1 7 19 -0.61 0.00
 1 7 20 -0.98 0.00
 1 7 21 -0.05 0.00
 1 7 22 -0.07 0.00
 1 7 23 0.10 0.00
 1 7 24 0.31 0.00
 1 7 25 -0.08 0.00
 1 7 26 -0.13 0.00
 1 7 27 0.22 0.00
 1 7 28 0.04 0.00
 -1 9 26 0.02 0.00
 -1 9 25 0.42 0.00
 -1 9 24 0.42 0.00
 -1 9 23 -0.68 0.00
 -1 9 22 -0.38 0.00
 -1 9 21 0.26 0.00
 -1 9 20 -0.13 0.00
 -1 9 19 -0.53 0.00
 -1 9 18 0.65 0.00
 -1 9 17 0.50 0.00
 -1 9 16 -0.83 0.00
 -1 9 15 -0.39 0.00
 -1 9 14 0.55 0.00
 -1 9 13 -0.33 0.00
 -1 9 12 0.33 0.00
 -1 9 11 1.78 0.00
 -1 9 10 -3.25 0.00
 -1 9 9 -3.86 0.00
 -1 9 8 6.16 0.00
 -1 9 7 5.93 0.00
 -1 9 6 -5.45 0.00
 -1 9 5 -4.61 0.00
 -1 9 4 0.28 0.00
 -1 9 3 -0.38 0.00
 -1 9 2 5.96 0.00
 -1 9 1 5.40 0.00
 1 9 0 -9.44 0.00
 1 9 1 7.21 0.00
 1 9 2 8.53 0.00
 1 9 3 -4.59 0.00
 1 9 4 -3.24 0.00
 1 9 5 0.55 0.00
 1 9 6 -2.12 0.00
 1 9 7 1.80 0.00
 1 9 8 3.40 0.00
 1 9 9 -2.64 0.00
 1 9 10 -1.90 0.00
 1 9 11 2.59 0.00
 1 9 12 0.58 0.00
 1 9 13 -1.80 0.00
 1 9 14 -0.04 0.00
 1 9 15 0.92 0.00
 1 9 16 -0.46 0.00
 1 9 17 -0.02 0.00
 1 9 18 0.70 0.00
 1 9 19 -0.25 0.00
 1 9 20 -0.56 0.00
 1 9 21 -0.01 0.00
 1 9 22 -0.16 0.00
 1 9 23 -0.35 0.00
 1 9 24 0.43 0.00
 1 9 25 0.20 0.00
 1 9 26 0.03 0.00
 -1 11 24 0.16 0.00
 -1 11 23 -0.64 0.00
 -1 11 22 -0.26 0.00
 -1 11 21 0.08 0.00
 -1 11 20 0.11 0.00
 -1 11 19 -0.34 0.00
 -1 11 18 -0.02 0.00
 -1 11 17 0.65 0.00
 -1 11 16 -0.24 0.00
 -1 11 15 -0.50 0.00
 -1 11 14 0.38 0.00
 -1 11 13 -0.21 0.00
 -1 11 12 -0.03 0.00
 -1 11 11 1.33 0.00
 -1 11 10 -1.56 0.00
 -1 11 9 -2.76 0.00
 -1 11 8 2.50 0.00
 -1 11 7 3.58 0.00
 -1 11 6 -1.75 0.00
 -1 11 5 -2.05 0.00
 -1 11 4 -0.66 0.00
 -1 11 3 -1.70 0.00
 -1 11 2 3.45 0.00
 -1 11 1 5.49 0.00
 1 11 0 -4.79 0.00
 1 11 1 6.61 0.00
 1 11 2 4.52 0.00
 1 11 3 -4.21 0.00
 1 11 4 -2.12 0.00
 1 11 5 1.04 0.00
 1 11 6 -0.43 0.00
 1 11 7 0.85 0.00
 1 11 8 1.38 0.00
 1 11 9 -1.61 0.00
 1 11 10 -0.64 0.00
 1 11 11 1.69 0.00
 1 11 12 -0.14 0.00
 1 11 13 -1.35 0.00
 1 11 14 0.00 0.00
 1 11 15 0.68 0.00
 1 11 16 0.18 0.00
 1 11 17 0.02 0.00
 1 11 18 -0.15 0.00
 1 11 19 -0.06 0.00
 1 11 20 -0.10 0.00
 1 11 21 0.06 0.00
 1 11 22 -0.08 0.00
 1 11 23 -0.52 0.00
 -1 13 21 0.04 0.00
 -1 13 20 0.45 0.00
 -1 13 19 -0.27 0.00
 -1 13 18 -0.82 0.00
 -1 13 17 0.43 0.00
 -1 13 16 0.32 0.00
 -1 13 15 -0.36 0.00
 -1 13 14 0.40 0.00
 -1 13 13 0.01 0.00
 -1 13 12 -0.45 0.00
 -1 13 11 1.06 0.00
 -1 13 10 -0.33 0.00
 -1 13 9 -2.13 0.00
 -1 13 8 0.60 0.00
 -1 13 7 2.11 0.00
 -1 13 6 -0.07 0.00
 -1 13 5 -1.30 0.00
 -1 13 4 -0.96 0.00
 -1 13 3 -0.97 0.00
 -1 13 2 1.75 0.00
 -1 13 1 4.06 0.00
 1 13 0 -2.02 0.00
 1 13 1 4.61 0.00
 1 13 2 2.32 0.00
 1 13 3 -2.56 0.00
 1 13 4 -1.53 0.00
 1 13 5 0.90 0.00
 1 13 6 0.37 0.00
 1 13 7 0.54 0.00
 1 13 8 0.19 0.00
 1 13 9 -1.58 0.00
 1 13 10 0.27 0.00
 1 13 11 1.11 0.00
 1 13 12 -0.67 0.00
 1 13 13 -0.61 0.00
 1 13 14 0.23 0.00
 1 13 15 0.25 0.00
 1 13 16 0.38 0.00
 1 13 17 0.39 0.00
 1 13 18 -0.44 0.00
 1 13 19 -0.37 0.00
 1 13 20 -0.02 0.00
 -1 15 16 0.27 0.00
 -1 15 15 0.03 0.00
 -1 15 14 -0.11 0.00
 -1 15 13 -0.33 0.00
 -1 15 12 -0.10 0.00
 -1 15 11 0.87 0.00
 -1 15 10 0.41 0.00
 -1 15 9 -1.37 0.00
 -1 15 8 -0.48 0.00
 -1 15 7 1.22 0.00
 -1 15 6 0.62 0.00
 -1 15 5 -0.81 0.00
 -1 15 4 -0.99 0.00
 -1 15 3 -0.50 0.00
 -1 15 2 0.90 0.00
 -1 15 1 2.36 0.00
 1 15 0 -0.81 0.00
 1 15 1 2.80 0.00
 1 15 2 1.16 0.00
 1 15 3 -1.62 0.00
 1 15 4 -0.77 0.00
 1 15 5 0.55 0.00
 1 15 6 0.34 0.00
 1 15 7 0.53 0.00
 1 15 8 -0.50 0.00
 1 15 9 -1.35 0.00
 1 15 10 0.59 0.00
 1 15 11 0.91 0.00
 1 15 12 -0.24 0.00
 1 15 13 -0.56 0.00
 1 15 14 0.19 0.00
 1 15 15 0.29 0.00
 -1 17 8 -0.24 0.00
 -1 17 7 0.16 0.00
 -1 17 6 0.41 0.00
 -1 17 5 -0.37 0.00
 -1 17 4 -0.48 0.00
 -1 17 3 0.02 0.00
 1 17 2 0.31 0.00
 1 17 3 -0.66 0.00
 1 17 4 0.04 0.00
 1 17 5 0.35 0.00
 1 17 6 -0.13 0.00
 1 17 7 -0.24 0.00
 1 17 8 -0.02 0.00
 -2 0 30 -0.15 0.00
 -2 0 28 0.04 0.00
 -2 0 26 0.34 0.00
 -2 0 24 -0.38 0.00
 -2 0 22 -0.04 0.00
 -2 0 20 1.01 0.00
 -2 0 18 -3.02 0.00
 -2 0 16 3.94 0.00
 -2 0 14 -2.19 0.00
 -2 0 12 -4.38 0.00
 -2 0 10 13.11 0.00
 -2 0 8 -17.11 0.00
 -2 0 6 4.99 0.00
 -2 0 4 37.57 0.00
 -2 0 2 -110.78 0.00
 2 0 2 -112.50 0.00
 2 0 4 57.22 0.00
 2 0 6 -16.76 0.00
 2 0 8 -7.23 0.00
 2 0 10 13.88 0.00
 2 0 12 -10.52 0.00
 2 0 14 4.53 0.00
 2 0 16 0.02 0.00
 2 0 18 -1.99 0.00
 2 0 20 1.33 0.00
 2 0 22 -0.48 0.00
 2 0 24 0.18 0.00
 2 0 26 -0.12 0.00
 2 0 28 -0.23 0.00
 2 0 30 0.54 0.00
 -2 2 31 -0.23 0.00
 -2 2 30 0.22 0.00
 -2 2 29 0.19 0.00
 -2 2 28 -0.17 0.00
 -2 2 27 -0.09 0.00
 -2 2 26 0.41 0.00
 -2 2 25 0.01 0.00
 -2 2 24 -0.38 0.00
 -2 2 23 -0.03 0.00
 -2 2 22 -0.11 0.00
 -2 2 21 -0.05 0.00
 -2 2 20 0.81 0.00
 -2 2 19 0.68 0.00
 -2 2 18 -2.64 0.00
 -2 2 17 -1.09 0.00
 -2 2 16 3.80 0.00
 -2 2 15 0.72 0.00
 -2 2 14 -1.96 0.00
 -2 2 13 0.28 0.00
 -2 2 12 -4.54 0.00
 -2 2 11 -2.74 0.00
 -2 2 10 13.68 0.00
 -2 2 9 7.76 0.00
 -2 2 8 -19.72 0.00
 -2 2 7 -17.30 0.00
 -2 2 6 10.58 0.00
 -2 2 5 29.07 0.00
 -2 2 4 23.64 0.00
 -2 2 3 -31.87 0.00
 -2 2 2 -80.68 0.00
 2 2 0 112.63 0.00
 2 2 1 21.91 0.00
 2 2 2 -86.86 0.00
 2 2 3 -18.95 0.00
 2 2 4 43.79 0.00
 2 2 5 9.97 0.00
 2 2 6 -9.98 0.00
 2 2 7 -3.35 0.00
 2 2 8 -8.93 0.00
 2 2 9 2.21 0.00
 2 2 10 13.31 0.00
 2 2 11 -1.82 0.00
 2 2 12 -9.69 0.00
 2 2 13 1.14 0.00
 2 2 14 3.66 0.00
 2 2 15 -0.24 0.00
 2 2 16 0.24 0.00
 2 2 17 -0.43 0.00
 2 2 18 -1.71 0.00
 2 2 19 0.62 0.00
 2 2 20 1.43 0.00
 2 2 21 -0.61 0.00
 2 2 22 -0.77 0.00
 2 2 23 0.49 0.00
 2 2 24 0.35 0.00
 2 2 25 -0.60 0.00
 2 2 26 -0.20 0.00
 2 2 27 0.44 0.00
 2 2 28 -0.38 0.00
 2 2 29 0.12 0.00
 2 2 30 0.86 0.00
 -2 4 30 0.51 0.00
 -2 4 29 -0.08 0.00
 -2 4 28 -0.44 0.00
 -2 4 27 -0.12 0.00
 -2 4 26 0.21 0.00
 -2 4 25 0.31 0.00
 -2 4 24 -0.34 0.00
 -2 4 23 -0.20 0.00
 -2 4 22 0.00 0.00
 -2 4 21 0.00 0.00
 -2 4 20 0.71 0.00
 -2 4 19 0.82 0.00
 -2 4 18 -1.91 0.00
 -2 4 17 -1.89 0.00
 -2 4 16 2.89 0.00
 -2 4 15 1.75 0.00
 -2 4 14 -1.48 0.00
 -2 4 13 -0.10 0.00
 -2 4 12 -4.29 0.00
 -2 4 11 -3.26 0.00
 -2 4 10 13.09 0.00
 -2 4 9 10.56 0.00
 -2 4 8 -20.63 0.00
 -2 4 7 -21.08 0.00
 -2 4 6 16.79 0.00
 -2 4 5 29.26 0.00
 -2 4 4 3.13 0.00
 -2 4 3 -28.62 0.00
 -2 4 2 -34.99 0.00
 -2 4 1 20.68 0.00
 2 4 0 54.93 0.00
 2 4 1 14.94 0.00
 2 4 2 -44.93 0.00
 2 4 3 -12.22 0.00
 2 4 4 22.33 0.00
 2 4 5 7.25 0.00
 2 4 6 -1.57 0.00
 2 4 7 -3.07 0.00
 2 4 8 -9.53 0.00
 2 4 9 2.26 0.00
 2 4 10 11.14 0.00
 2 4 11 -2.51 0.00
 2 4 12 -7.45 0.00
 2 4 13 1.78 0.00
 2 4 14 2.46 0.00
 2 4 15 -0.46 0.00
 2 4 16 0.26 0.00
 2 4 17 -0.05 0.00
 2 4 18 -1.31 0.00
 2 4 19 0.54 0.00
 2 4 20 1.09 0.00
 2 4 21 -0.72 0.00
 2 4 22 -0.57 0.00
 2 4 23 0.05 0.00
 2 4 24 0.30 0.00
 2 4 25 -0.05 0.00
 2 4 26 0.09 0.00
 2 4 27 0.18 0.00
 2 4 28 -0.69 0.00
 2 4 29 0.32 0.00
 -2 6 29 -0.03 0.00
 -2 6 28 -0.16 0.00
 -2 6 27 -0.11 0.00
 -2 6 26 -0.15 0.00
 -2 6 25 0.15 0.00
 -2 6 24 -0.13 0.00
 -2 6 23 -0.37 0.00
 -2 6 22 0.02 0.00
 -2 6 21 0.08 0.00
 -2 6 20 0.77 0.00
 -2 6 19 0.81 0.00
 -2 6 18 -1.36 0.00
 -2 6 17 -1.55 0.00
 -2 6 16 1.81 0.00
 -2 6 15 1.92 0.00
 -2 6 14 -1.46 0.00
 -2 6 13 -0.84 0.00
 -2 6 12 -2.55 0.00
 -2 6 11 -1.86 0.00
 -2 6 10 10.05 0.00
 -2 6 9 7.92 0.00
 -2 6 8 -16.80 0.00
 -2 6 7 -15.88 0.00
 -2 6 6 16.24 0.00
 -2 6 5 18.61 0.00
 -2 6 4 -5.20 0.00
 -2 6 3 -13.89 0.00
 -2 6 2 -12.73 0.00
 -2 6 1 5.95 0.00
 2 6 0 24.44 0.00
 2 6 1 0.78 0.00
 2 6 2 -21.08 0.00
 2 6 3 -0.34 0.00
 2 6 4 10.11 0.00
 2 6 5 0.69 0.00
 2 6 6 1.12 0.00
 2 6 7 -0.87 0.00
 2 6 8 -7.01 0.00
 2 6 9 2.01 0.00
 2 6 10 7.03 0.00
 2 6 11 -2.74 0.00
 2 6 12 -4.16 0.00
 2 6 13 1.87 0.00
 2 6 14 1.54 0.00
 2 6 15 -0.60 0.00
 2 6 16 0.23 0.00
 2 6 17 -0.15 0.00
 2 6 18 -1.42 0.00
 2 6 19 0.50 0.00
 2 6 20 0.88 0.00
 2 6 21 -0.22 0.00
 2 6 22 -0.03 0.00
 2 6 23 -0.13 0.00
 2 6 24 -0.13 0.00
 2 6 25 0.12 0.00
 2 6 26 0.27 0.00
 2 6 27 -0.10 0.00
 2 6 28 -0.33 0.00
 -2 8 27 -0.42 0.00
 -2 8 26 -0.23 0.00
 -2 8 25 -0.25 0.00
 -2 8 24 -0.23 0.00
 -2 8 23 0.25 0.00
 -2 8 22 0.36 0.00
 -2 8 21 -0.10 0.00
 -2 8 20 0.04 0.00
 -2 8 19 0.52 0.00
 -2 8 18 -0.64 0.00
 -2 8 17 -0.60 0.00
 -2 8 16 1.04 0.00
 -2 8 15 1.10 0.00
 -2 8 14 -1.09 0.00
 -2 8 13 -0.76 0.00
 -2 8 12 -0.65 0.00
 -2 8 11 -0.92 0.00
 -2 8 10 5.58 0.00
 -2 8 9 4.65 0.00
 -2 8 8 -10.28 0.00
 -2 8 7 -9.46 0.00
 -2 8 6 10.17 0.00
 -2 8 5 9.76 0.00
 -2 8 4 -3.80 0.00
 -2 8 3 -4.47 0.00
 -2 8 2 -5.54 0.00
 -2 8 1 -2.35 0.00
 2 8 0 12.01 0.00
 2 8 1 -6.25 0.00
 2 8 2 -11.75 0.00
 2 8 3 5.33 0.00
 2 8 4 5.69 0.00
 2 8 5 -2.83 0.00
 2 8 6 0.93 0.00
 2 8 7 0.40 0.00
 2 8 8 -3.30 0.00
 2 8 9 1.87 0.00
 2 8 10 2.60 0.00
 2 8 11 -2.67 0.00
 2 8 12 -1.45 0.00
 2 8 13 2.17 0.00
 2 8 14 0.64 0.00
 2 8 15 -1.29 0.00
 2 8 16 0.22 0.00
 2 8 17 0.09 0.00
 2 8 18 -0.97 0.00
 2 8 19 0.24 0.00
 2 8 20 0.76 0.00
 2 8 21 0.17 0.00
 2 8 22 0.15 0.00
 2 8 23 0.05 0.00
 2 8 24 -0.35 0.00
 2 8 25 -0.03 0.00
 2 8 26 -0.19 0.00
 2 8 27 -0.13 0.00
 -2 10 25 -0.51 0.00
 -2 10 24 -0.19 0.00
 -2 10 23 0.70 0.00
 -2 10 22 0.49 0.00
 -2 10 21 -0.16 0.00
 -2 10 20 -0.23 0.00
 -2 10 19 0.46 0.00
 -2 10 18 -0.25 0.00
 -2 10 17 -0.83 0.00
 -2 10 16 0.50 0.00
 -2 10 15 1.04 0.00
 -2 10 14 -0.31 0.00
 -2 10 13 -0.45 0.00
 -2 10 12 -0.45 0.00
 -2 10 11 -0.95 0.00
 -2 10 10 2.89 0.00
 -2 10 9 3.46 0.00
 -2 10 8 -4.77 0.00
 -2 10 7 -5.77 0.00
 -2 10 6 4.28 0.00
 -2 10 5 4.62 0.00
 -2 10 4 -1.00 0.00
 -2 10 3 -0.52 0.00
 -2 10 2 -3.24 0.00
 -2 10 1 -4.26 0.00
 2 10 0 6.12 0.00
 2 10 1 -7.07 0.00
 2 10 2 -6.45 0.00
 2 10 3 5.70 0.00
 2 10 4 3.25 0.00
 2 10 5 -2.75 0.00
 2 10 6 0.31 0.00
 2 10 7 0.46 0.00
 2 10 8 -1.38 0.00
 2 10 9 1.15 0.00
 2 10 10 0.85 0.00
 2 10 11 -1.98 0.00
 2 10 12 -0.47 0.00
 2 10 13 2.00 0.00
 2 10 14 0.33 0.00
 2 10 15 -1.39 0.00
 2 10 16 -0.14 0.00
 2 10 17 0.43 0.00
 2 10 18 -0.08 0.00
 2 10 19 -0.10 0.00
 2 10 20 0.28 0.00
 2 10 21 0.08 0.00
 2 10 22 0.12 0.00
 2 10 23 0.29 0.00
 2 10 24 -0.25 0.00
 -2 12 23 0.11 0.00
 -2 12 22 0.20 0.00
 -2 12 21 0.27 0.00
 -2 12 20 -0.44 0.00
 -2 12 19 0.14 0.00
 -2 12 18 0.57 0.00
 -2 12 17 -0.63 0.00
 -2 12 16 -0.08 0.00
 -2 12 15 0.90 0.00
 -2 12 14 -0.32 0.00
 -2 12 13 -0.51 0.00
 -2 12 12 -0.13 0.00
 -2 12 11 -0.71 0.00
 -2 12 10 1.50 0.00
 -2 12 9 2.43 0.00
 -2 12 8 -1.87 0.00
 -2 12 7 -3.45 0.00
 -2 12 6 1.29 0.00
 -2 12 5 2.72 0.00
 -2 12 4 0.22 0.00
 -2 12 3 0.08 0.00
 -2 12 2 -1.98 0.00
 -2 12 1 -3.82 0.00
 2 12 0 3.00 0.00
 2 12 1 -5.23 0.00
 2 12 2 -3.25 0.00
 2 12 3 3.73 0.00
 2 12 4 1.93 0.00
 2 12 5 -2.09 0.00
 2 12 6 -0.20 0.00
 2 12 7 0.51 0.00
 2 12 8 -0.66 0.00
 2 12 9 0.75 0.00
 2 12 10 0.12 0.00
 2 12 11 -1.02 0.00
 2 12 12 0.21 0.00
 2 12 13 1.13 0.00
 2 12 14 0.24 0.00
 2 12 15 -0.78 0.00
 2 12 16 -0.59 0.00
 2 12 17 0.01 0.00
 2 12 18 0.39 0.00
 2 12 19 0.07 0.00
 2 12 20 0.07 0.00
 2 12 21 -0.05 0.00
 2 12 22 -0.07 0.00
 -2 14 19 0.07 0.00
 -2 14 18 0.94 0.00
 -2 14 17 -0.20 0.00
 -2 14 16 -0.45 0.00
 -2 14 15 0.40 0.00
 -2 14 14 -0.01 0.00
 -2 14 13 -0.26 0.00
 -2 14 12 0.09 0.00
 -2 14 11 -0.55 0.00
 -2 14 10 0.09 0.00
 -2 14 9 1.56 0.00
 -2 14 8 -0.09 0.00
 -2 14 7 -2.01 0.00
 -2 14 6 -0.23 0.00
 -2 14 5 1.85 0.00
 -2 14 4 0.81 0.00
 -2 14 3 -0.19 0.00
 -2 14 2 -0.91 0.00
 -2 14 1 -2.42 0.00
 2 14 0 1.22 0.00
 2 14 1 -3.26 0.00
 2 14 2 -1.77 0.00
 2 14 3 2.26 0.00
 2 14 4 1.14 0.00
 2 14 5 -1.38 0.00
 2 14 6 -0.40 0.00
 2 14 7 -0.13 0.00
 2 14 8 0.32 0.00
 2 14 9 1.17 0.00
 2 14 10 -0.58 0.00
 2 14 11 -0.63 0.00
 2 14 12 0.42 0.00
 2 14 13 0.50 0.00
 2 14 14 -0.23 0.00
 2 14 15 -0.33 0.00
 2 14 16 0.06 0.00
 2 14 17 -0.34 0.00
 2 14 18 -0.10 0.00
 -2 16 13 0.32 0.00
 -2 16 12 -0.18 0.00
 -2 16 11 -0.31 0.00
 -2 16 10 -0.25 0.00
 -2 16 9 0.61 0.00
 -2 16 8 0.51 0.00
 -2 16 7 -1.05 0.00
 -2 16 6 -0.77 0.00
 -2 16 5 1.18 0.00
 -2 16 4 0.89 0.00
 -2 16 3 -0.45 0.00
 -2 16 2 -0.65 0.00
 -2 16 1 -0.85 0.00
 2 16 0 0.80 0.00
 2 16 1 -1.59 0.00
 2 16 2 -0.79 0.00
 2 16 3 1.12 0.00
 2 16 4 0.14 0.00
 2 16 5 -0.53 0.00
 2 16 6 0.04 0.00
 2 16 7 -0.15 0.00
 2 16 8 0.30 0.00
 2 16 9 0.63 0.00
 2 16 10 -0.30 0.00
 2 16 11 -0.46 0.00
 2 16 12 -0.14 0.00
 -3 1 31 0.08 0.00
 -3 1 30 0.20 0.00
 -3 1 29 -0.14 0.00
 -3 1 28 0.04 0.00
 -3 1 27 0.08 0.00
 -3 1 26 -0.53 0.00
 -3 1 25 0.00 0.00
 -3 1 24 0.48 0.00
 -3 1 23 0.10 0.00
 -3 1 22 -0.22 0.00
 -3 1 21 -0.10 0.00
 -3 1 20 -0.34 0.00
 -3 1 19 -0.27 0.00
 -3 1 18 2.31 0.00
 -3 1 17 0.46 0.00
 -3 1 16 -4.08 0.00
 -3 1 15 -0.40 0.00
 -3 1 14 3.93 0.00
 -3 1 13 0.01 0.00
 -3 1 12 1.04 0.00
 -3 1 11 1.36 0.00
 -3 1 10 -9.91 0.00
 -3 1 9 -4.27 0.00
 -3 1 8 17.49 0.00
 -3 1 7 10.26 0.00
 -3 1 6 -12.33 0.00
 -3 1 5 -17.27 0.00
 -3 1 4 -20.06 0.00
 -3 1 3 18.06 0.00
 -3 1 2 78.93 0.00
 -3 1 1 -13.83 0.00
 3 1 0 -109.17 0.00
 3 1 1 -11.64 0.00
 3 1 2 83.85 0.00
 3 1 3 8.69 0.00
 3 1 4 -46.63 0.00
 3 1 5 -2.92 0.00
 3 1 6 15.98 0.00
 3 1 7 0.25 0.00
 3 1 8 4.10 0.00
 3 1 9 -0.65 0.00
 3 1 10 -10.91 0.00
 3 1 11 0.72 0.00
 3 1 12 9.37 0.00
 3 1 13 -0.50 0.00
 3 1 14 -4.83 0.00
 3 1 15 0.14 0.00
 3 1 16 0.92 0.00
 3 1 17 0.17 0.00
 3 1 18 1.05 0.00
 3 1 19 -0.24 0.00
 3 1 20 -0.90 0.00
 3 1 21 0.28 0.00
 3 1 22 0.42 0.00
 3 1 23 -0.34 0.00
 3 1 24 -0.18 0.00
 3 1 25 0.41 0.00
 3 1 26 -0.02 0.00
 3 1 27 -0.24 0.00
 3 1 28 0.50 0.00
 3 1 29 -0.02 0.00
 -3 3 30 -0.27 0.00
 -3 3 29 0.02 0.00
 -3 3 28 0.28 0.00
 -3 3 27 0.19 0.00
 -3 3 26 -0.51 0.00
 -3 3 25 -0.20 0.00
 -3 3 24 0.55 0.00
 -3 3 23 0.27 0.00
 -3 3 22 -0.17 0.00
 -3 3 21 -0.34 0.00
 -3 3 20 -0.27 0.00
 -3 3 19 -0.50 0.00
 -3 3 18 1.82 0.00
 -3 3 17 1.51 0.00
 -3 3 16 -3.43 0.00
 -3 3 15 -1.60 0.00
 -3 3 14 2.97 0.00
 -3 3 13 0.58 0.00
 -3 3 12 1.84 0.00
 -3 3 11 2.69 0.00
 -3 3 10 -11.07 0.00
 -3 3 9 -9.99 0.00
 -3 3 8 20.37 0.00
 -3 3 7 21.47 0.00
 -3 3 6 -18.00 0.00
 -3 3 5 -31.98 0.00
 -3 3 4 -3.29 0.00
 -3 3 3 32.02 0.00
 -3 3 2 41.06 0.00
 -3 3 1 -23.31 0.00
 3 3 0 -64.18 0.00
 3 3 1 -16.95 0.00
 3 3 2 53.25 0.00
 3 3 3 11.47 0.00
 3 3 4 -29.88 0.00
 3 3 5 -3.29 0.00
 3 3 6 7.70 0.00
 3 3 7 -0.56 0.00
 3 3 8 5.68 0.00
 3 3 9 -0.43 0.00
 3 3 10 -9.78 0.00
 3 3 11 1.45 0.00
 3 3 12 7.77 0.00
 3 3 13 -1.30 0.00
 3 3 14 -3.43 0.00
 3 3 15 0.60 0.00
 3 3 16 0.60 0.00
 3 3 17 -0.23 0.00
 3 3 18 0.80 0.00
 3 3 19 -0.34 0.00
 3 3 20 -1.00 0.00
 3 3 21 0.60 0.00
 3 3 22 0.71 0.00
 3 3 23 -0.20 0.00
 3 3 24 -0.45 0.00
 3 3 25 0.37 0.00
 3 3 26 0.12 0.00
 3 3 27 -0.28 0.00
 3 3 28 0.59 0.00
 3 3 29 -0.29 0.00
 -3 5 30 -0.28 0.00
 -3 5 29 0.27 0.00
 -3 5 28 0.29 0.00
 -3 5 27 0.00 0.00
 -3 5 26 -0.07 0.00
 -3 5 25 -0.23 0.00
 -3 5 24 0.40 0.00
 -3 5 23 0.47 0.00
 -3 5 22 -0.06 0.00
 -3 5 21 -0.30 0.00
 -3 5 20 -0.60 0.00
 -3 5 19 -0.71 0.00
 -3 5 18 1.23 0.00
 -3 5 17 2.00 0.00
 -3 5 16 -2.12 0.00
 -3 5 15 -2.59 0.00
 -3 5 14 2.03 0.00
 -3 5 13 1.70 0.00
 -3 5 12 2.05 0.00
 -3 5 11 1.56 0.00
 -3 5 10 -10.37 0.00
 -3 5 9 -9.79 0.00
 -3 5 8 19.19 0.00
 -3 5 7 20.19 0.00
 -3 5 6 -19.76 0.00
 -3 5 5 -25.21 0.00
 -3 5 4 7.66 0.00
 -3 5 3 21.87 0.00
 -3 5 2 13.79 0.00
 -3 5 1 -12.94 0.00
 3 5 0 -28.59 0.00
 3 5 1 -5.35 0.00
 3 5 2 26.49 0.00
 3 5 3 1.60 0.00
 3 5 4 -15.62 0.00
 3 5 5 1.41 0.00
 3 5 6 2.86 0.00
 3 5 7 -2.23 0.00
 3 5 8 5.04 0.00
 3 5 9 0.18 0.00
 3 5 10 -7.06 0.00
 3 5 11 1.70 0.00
 3 5 12 5.18 0.00
 3 5 13 -1.60 0.00
 3 5 14 -2.43 0.00
 3 5 15 0.84 0.00
 3 5 16 0.38 0.00
 3 5 17 -0.45 0.00
 3 5 18 0.91 0.00
 3 5 19 -0.30 0.00
 3 5 20 -0.67 0.00
 3 5 21 0.45 0.00
 3 5 22 0.28 0.00
 3 5 23 0.14 0.00
 3 5 24 -0.13 0.00
 3 5 25 -0.03 0.00
 3 5 26 -0.25 0.00
 3 5 27 0.03 0.00
 3 5 28 0.50 0.00
 -3 7 28 -0.13 0.00
 -3 7 27 0.16 0.00
 -3 7 26 0.35 0.00
 -3 7 25 0.06 0.00
 -3 7 24 0.08 0.00
 -3 7 23 0.27 0.00
 -3 7 22 -0.17 0.00
 -3 7 21 -0.12 0.00
 -3 7 20 -0.18 0.00
 -3 7 19 -0.47 0.00
 -3 7 18 0.60 0.00
 -3 7 17 0.95 0.00
 -3 7 16 -1.22 0.00
 -3 7 15 -2.02 0.00
 -3 7 14 1.64 0.00
 -3 7 13 2.08 0.00
 -3 7 12 0.92 0.00
 -3 7 11 -0.25 0.00
 -3 7 10 -7.47 0.00
 -3 7 9 -5.65 0.00
 -3 7 8 14.11 0.00
 -3 7 7 13.50 0.00
 -3 7 6 -15.25 0.00
 -3 7 5 -15.48 0.00
 -3 7 4 8.11 0.00
 -3 7 3 10.34 0.00
 -3 7 2 4.32 0.00
 -3 7 1 -2.20 0.00
 3 7 0 -13.50 0.00
 3 7 1 3.80 0.00
 3 7 2 14.22 0.00
 3 7 3 -5.40 0.00
 3 7 4 -8.63 0.00
 3 7 5 5.25 0.00
 3 7 6 1.35 0.00
 3 7 7 -3.16 0.00
 3 7 8 2.56 0.00
 3 7 9 -0.19 0.00
 3 7 10 -3.18 0.00
 3 7 11 1.99 0.00
 3 7 12 2.39 0.00
 3 7 13 -2.07 0.00
 3 7 14 -1.49 0.00
 3 7 15 1.36 0.00
 3 7 16 0.19 0.00
 3 7 17 -0.26 0.00
 3 7 18 0.98 0.00
 3 7 19 -0.17 0.00
 3 7 20 -0.62 0.00
 3 7 21 -0.03 0.00
 3 7 22 -0.15 0.00
 3 7 23 -0.04 0.00
 3 7 24 0.22 0.00
 3 7 25 0.05 0.00
 3 7 26 0.10 0.00
 3 7 27 0.06 0.00
 -3 9 27 0.46 0.00
 -3 9 26 0.58 0.00
 -3 9 25 0.40 0.00
 -3 9 24 0.10 0.00
 -3 9 23 -0.41 0.00
 -3 9 22 -0.64 0.00
 -3 9 21 0.04 0.00
 -3 9 20 0.52 0.00
 -3 9 19 -0.32 0.00
 -3 9 18 0.14 0.00
 -3 9 17 0.68 0.00
 -3 9 16 -0.51 0.00
 -3 9 15 -1.45 0.00
 -3 9 14 0.52 0.00
 -3 9 13 1.34 0.00
 -3 9 12 0.63 0.00
 -3 9 11 -0.01 0.00
 -3 9 10 -4.37 0.00
 -3 9 9 -3.69 0.00
 -3 9 8 7.67 0.00
 -3 9 7 8.07 0.00
 -3 9 6 -7.77 0.00
 -3 9 5 -8.17 0.00
 -3 9 4 3.86 0.00
 -3 9 3 4.10 0.00
 -3 9 2 2.14 0.00
 -3 9 1 1.94 0.00
 3 9 0 -7.19 0.00
 3 9 1 6.54 0.00
 3 9 2 8.54 0.00
 3 9 3 -6.79 0.00
 3 9 4 -4.95 0.00
 3 9 5 5.00 0.00
 3 9 6 0.63 0.00
 3 9 7 -2.34 0.00
 3 9 8 0.88 0.00
 3 9 9 -0.42 0.00
 3 9 10 -1.03 0.00
 3 9 11 1.88 0.00
 3 9 12 1.01 0.00
 3 9 13 -2.31 0.00
 3 9 14 -0.70 0.00
 3 9 15 1.84 0.00
 3 9 16 0.27 0.00
 3 9 17 -0.59 0.00
 3 9 18 0.25 0.00
 3 9 19 0.11 0.00
 3 9 20 -0.37 0.00
 3 9 21 -0.17 0.00
 3 9 22 -0.23 0.00
 3 9 23 -0.10 0.00
 3 9 24 0.20 0.00
 3 9 25 0.08 0.00
 -3 11 24 -0.11 0.00
 -3 11 23 -0.03 0.00
 -3 11 22 -0.32 0.00
 -3 11 21 -0.43 0.00
 -3 11 20 0.37 0.00
 -3 11 19 -0.15 0.00
 -3 11 18 -0.18 0.00
 -3 11 17 0.91 0.00
 -3 11 16 -0.09 0.00
 -3 11 15 -1.42 0.00
 -3 11 14 0.02 0.00
 -3 11 13 1.03 0.00
 -3 11 12 0.81 0.00
 -3 11 11 0.30 0.00
 -3 11 10 -2.67 0.00
 -3 11 9 -2.82 0.00
 -3 11 8 3.46 0.00
 -3 11 7 4.90 0.00
 -3 11 6 -3.06 0.00
 -3 11 5 -4.35 0.00
 -3 11 4 1.03 0.00
 -3 11 3 1.53 0.00
 -3 11 2 1.76 0.00
 -3 11 1 2.75 0.00
 3 11 0 -3.76 0.00
 3 11 1 5.51 0.00
 3 11 2 4.27 0.00
 3 11 3 -4.89 0.00
 3 11 4 -2.44 0.00
 3 11 5 3.43 0.00
 3 11 6 0.16 0.00
 3 11 7 -1.74 0.00
 3 11 8 0.78 0.00
 3 11 9 0.03 0.00
 3 11 10 -0.52 0.00
 3 11 11 1.05 0.00
 3 11 12 0.44 0.00
 3 11 13 -1.67 0.00
 3 11 14 -0.54 0.00
 3 11 15 1.45 0.00
 3 11 16 0.58 0.00
 3 11 17 -0.60 0.00
 3 11 18 -0.32 0.00
 3 11 19 0.23 0.00
 3 11 20 -0.07 0.00
 3 11 21 -0.06 0.00
 3 11 22 -0.05 0.00
 3 11 23 -0.19 0.00
 -3 13 21 -0.41 0.00
 -3 13 20 0.72 0.00
 -3 13 19 0.15 0.00
 -3 13 18 -1.01 0.00
 -3 13 17 0.31 0.00
 -3 13 16 0.44 0.00
 -3 13 15 -0.91 0.00
 -3 13 14 -0.05 0.00
 -3 13 13 0.93 0.00
 -3 13 12 0.42 0.00
 -3 13 11 -0.01 0.00
 -3 13 10 -1.16 0.00
 -3 13 9 -1.60 0.00
 -3 13 8 1.19 0.00
 -3 13 7 2.82 0.00
 -3 13 6 -0.77 0.00
 -3 13 5 -2.89 0.00
 -3 13 4 -0.16 0.00
 -3 13 3 1.00 0.00
 -3 13 2 0.95 0.00
 -3 13 1 2.13 0.00
 3 13 0 -1.75 0.00
 3 13 1 3.42 0.00
 3 13 2 2.29 0.00
 3 13 3 -2.90 0.00
 3 13 4 -1.44 0.00
 3 13 5 2.37 0.00
 3 13 6 0.24 0.00
 3 13 7 -0.83 0.00
 3 13 8 0.22 0.00
 3 13 9 -0.28 0.00
 3 13 10 0.14 0.00
 3 13 11 0.23 0.00
 3 13 12 -0.03 0.00
 3 13 13 -0.68 0.00
 3 13 14 -0.26 0.00
 3 13 15 0.60 0.00
 3 13 16 0.33 0.00
 3 13 17 0.14 0.00
 3 13 18 -0.04 0.00
 3 13 19 -0.15 0.00
 3 13 20 -0.26 0.00
 -3 15 16 0.50 0.00
 -3 15 15 -0.17 0.00
 -3 15 14 -0.36 0.00
 -3 15 13 0.18 0.00
 -3 15 12 0.18 0.00
 -3 15 11 -0.04 0.00
 -3 15 10 0.08 0.00
 -3 15 9 -0.76 0.00
 -3 15 8 -0.27 0.00
 -3 15 7 1.64 0.00
 -3 15 6 0.56 0.00
 -3 15 5 -1.90 0.00
 -3 15 4 -0.79 0.00
 -3 15 3 0.97 0.00
 -3 15 2 0.60 0.00
 -3 15 1 0.81 0.00
 3 15 0 -1.14 0.00
 3 15 1 1.81 0.00
 3 15 2 1.40 0.00
 3 15 3 -1.54 0.00
 3 15 4 -0.57 0.00
 3 15 5 1.07 0.00
 3 15 6 0.22 0.00
 3 15 7 0.13 0.00
 3 15 8 -0.48 0.00
 3 15 9 -0.68 0.00
 3 15 10 0.43 0.00
 3 15 11 0.23 0.00
 3 15 12 -0.01 0.00
 3 15 13 -0.49 0.00
 3 15 14 0.29 0.00
 3 15 15 0.39 0.00
 -3 17 8 -0.30 0.00
 -3 17 7 0.81 0.00
 -3 17 6 0.60 0.00
 -3 17 5 -1.10 0.00
 -3 17 4 -0.56 0.00
 -3 17 3 0.86 0.00
 -3 17 2 0.39 0.00
 -3 17 1 -0.08 0.00
 3 17 0 -0.75 0.00
 3 17 1 0.61 0.00
 3 17 2 0.45 0.00
 3 17 3 -0.43 0.00
 3 17 4 0.19 0.00
 3 17 5 0.24 0.00
 3 17 6 -0.23 0.00
 -4 0 30 -0.44 0.00
 -4 0 28 0.12 0.00
 -4 0 26 0.40 0.00
 -4 0 24 -0.35 0.00
 -4 0 22 0.47 0.00
 -4 0 20 -0.29 0.00
 -4 0 18 -1.47 0.00
 -4 0 16 3.78 0.00
 -4 0 14 -5.41 0.00
 -4 0 12 2.44 0.00
 -4 0 10 5.56 0.00
 -4 0 8 -15.01 0.00
 -4 0 6 15.36 0.00
 -4 0 4 9.48 0.00
 -4 0 2 -58.49 0.00
 4 0 0 81.72 0.00
 4 0 2 -63.51 0.00
 4 0 4 39.49 0.00
 4 0 6 -16.85 0.00
 4 0 8 -0.37 0.00
 4 0 10 7.69 0.00
 4 0 12 -8.00 0.00
 4 0 14 5.06 0.00
 4 0 16 -1.66 0.00
 4 0 18 -0.23 0.00
 4 0 20 0.23 0.00
 4 0 22 -0.09 0.00
 4 0 24 -0.01 0.00
 4 0 26 0.30 0.00
 4 0 28 -0.66 0.00
 -4 2 31 0.11 0.00
 -4 2 30 -0.16 0.00
 -4 2 29 0.08 0.00
 -4 2 28 -0.02 0.00
 -4 2 27 -0.15 0.00
 -4 2 26 0.49 0.00
 -4 2 25 0.04 0.00
 -4 2 24 -0.46 0.00
 -4 2 23 -0.29 0.00
 -4 2 22 0.41 0.00
 -4 2 21 0.45 0.00
 -4 2 20 -0.30 0.00
 -4 2 19 0.16 0.00
 -4 2 18 -1.34 0.00
 -4 2 17 -0.80 0.00
 -4 2 16 3.48 0.00
 -4 2 15 1.09 0.00
 -4 2 14 -4.70 0.00
 -4 2 13 -0.68 0.00
 -4 2 12 1.65 0.00
 -4 2 11 -1.60 0.00
 -4 2 10 6.94 0.00
 -4 2 9 6.88 0.00
 -4 2 8 -17.23 0.00
 -4 2 7 -16.45 0.00
 -4 2 6 18.04 0.00
 -4 2 5 25.64 0.00
 -4 2 4 1.37 0.00
 -4 2 3 -25.18 0.00
 -4 2 2 -40.02 0.00
 -4 2 1 18.16 0.00
 4 2 0 61.62 0.00
 4 2 1 13.41 0.00
 4 2 2 -50.85 0.00
 4 2 3 -7.38 0.00
 4 2 4 31.69 0.00
 4 2 5 -0.37 0.00
 4 2 6 -12.29 0.00
 4 2 7 2.21 0.00
 4 2 8 -1.44 0.00
 4 2 9 -0.31 0.00
 4 2 10 7.32 0.00
 4 2 11 -0.63 0.00
 4 2 12 -7.13 0.00
 4 2 13 0.72 0.00
 4 2 14 4.11 0.00
 4 2 15 -0.45 0.00
 4 2 16 -1.44 0.00
 4 2 17 0.26 0.00
 4 2 18 -0.16 0.00
 4 2 19 0.09 0.00
 4 2 20 0.47 0.00
 4 2 21 -0.33 0.00
 4 2 22 -0.39 0.00
 4 2 23 0.24 0.00
 4 2 24 0.32 0.00
 4 2 25 -0.37 0.00
 4 2 26 -0.05 0.00
 4 2 27 0.16 0.00
 4 2 28 -0.61 0.00
 4 2 29 0.15 0.00
 -4 4 30 0.28 0.00
 -4 4 29 -0.25 0.00
 -4 4 28 -0.24 0.00
 -4 4 27 -0.08 0.00
 -4 4 26 0.42 0.00
 -4 4 25 0.18 0.00
 -4 4 24 -0.68 0.00
 -4 4 23 -0.52 0.00
 -4 4 22 0.27 0.00
 -4 4 21 0.67 0.00
 -4 4 20 0.08 0.00
 -4 4 19 0.34 0.00
 -4 4 18 -0.89 0.00
 -4 4 17 -1.81 0.00
 -4 4 16 2.28 0.00
 -4 4 15 2.59 0.00
 -4 4 14 -3.07 0.00
 -4 4 13 -2.14 0.00
 -4 4 12 0.20 0.00
 -4 4 11 -1.20 0.00
 -4 4 10 8.17 0.00
 -4 4 9 9.64 0.00
 -4 4 8 -18.58 0.00
 -4 4 7 -20.68 0.00
 -4 4 6 20.67 0.00
 -4 4 5 27.84 0.00
 -4 4 4 -9.21 0.00
 -4 4 3 -25.89 0.00
 -4 4 2 -13.68 0.00
 -4 4 1 16.75 0.00
 4 4 0 30.04 0.00
 4 4 1 8.52 0.00
 4 4 2 -29.09 0.00
 4 4 3 -2.32 0.00
 4 4 4 19.18 0.00
 4 4 5 -3.51 0.00
 4 4 6 -6.46 0.00
 4 4 7 4.62 0.00
 4 4 8 -2.17 0.00
 4 4 9 -1.74 0.00
 4 4 10 5.82 0.00
 4 4 11 -0.64 0.00
 4 4 12 -5.15 0.00
 4 4 13 1.08 0.00
 4 4 14 2.81 0.00
 4 4 15 -0.92 0.00
 4 4 16 -0.99 0.00
 4 4 17 0.82 0.00
 4 4 18 -0.23 0.00
 4 4 19 0.13 0.00
 4 4 20 0.43 0.00
 4 4 21 -0.42 0.00
 4 4 22 -0.46 0.00
 4 4 23 -0.17 0.00
 4 4 24 0.40 0.00
 4 4 25 -0.11 0.00
 4 4 26 -0.02 0.00
 4 4 27 -0.05 0.00
 4 4 28 -0.49 0.00
 -4 6 29 -0.27 0.00
 -4 6 28 -0.12 0.00
 -4 6 27 0.14 0.00
 -4 6 26 -0.09 0.00
 -4 6 25 0.08 0.00
 -4 6 24 -0.32 0.00
 -4 6 23 -0.59 0.00
 -4 6 22 0.05 0.00
 -4 6 21 0.33 0.00
 -4 6 20 0.29 0.00
 -4 6 19 0.45 0.00
 -4 6 18 -0.42 0.00
 -4 6 17 -1.48 0.00
 -4 6 16 1.21 0.00
 -4 6 15 2.88 0.00
 -4 6 14 -2.06 0.00
 -4 6 13 -3.30 0.00
 -4 6 12 -0.41 0.00
 -4 6 11 1.11 0.00
 -4 6 10 7.55 0.00
 -4 6 9 6.79 0.00
 -4 6 8 -16.07 0.00
 -4 6 7 -16.60 0.00
 -4 6 6 18.80 0.00
 -4 6 5 19.98 0.00
 -4 6 4 -11.65 0.00
 -4 6 3 -15.87 0.00
 -4 6 2 -2.35 0.00
 -4 6 1 7.22 0.00
 4 6 0 13.11 0.00
 4 6 1 -0.50 0.00
 4 6 2 -15.34 0.00
 4 6 3 4.64 0.00
 4 6 4 11.17 0.00
 4 6 5 -7.02 0.00
 4 6 6 -3.89 0.00
 4 6 7 5.78 0.00
 4 6 8 -1.12 0.00
 4 6 9 -1.87 0.00
 4 6 10 3.01 0.00
 4 6 11 -0.88 0.00
 4 6 12 -2.84 0.00
 4 6 13 1.56 0.00
 4 6 14 2.04 0.00
 4 6 15 -1.28 0.00
 4 6 16 -0.55 0.00
 4 6 17 0.67 0.00
 4 6 18 -0.61 0.00
 4 6 19 0.04 0.00
 4 6 20 0.28 0.00
 4 6 21 -0.20 0.00
 4 6 22 0.01 0.00
 4 6 23 0.02 0.00
 4 6 24 -0.05 0.00
 4 6 25 -0.11 0.00
 4 6 26 0.07 0.00
 4 6 27 -0.05 0.00
 -4 8 28 0.32 0.00
 -4 8 27 -0.30 0.00
 -4 8 26 -0.66 0.00
 -4 8 25 -0.19 0.00
 -4 8 24 0.01 0.00
 -4 8 23 -0.14 0.00
 -4 8 22 0.52 0.00
 -4 8 21 0.19 0.00
 -4 8 20 -0.54 0.00
 -4 8 19 0.05 0.00
 -4 8 18 0.02 0.00
 -4 8 17 -0.52 0.00
 -4 8 16 0.56 0.00
 -4 8 15 1.93 0.00
 -4 8 14 -1.09 0.00
 -4 8 13 -2.59 0.00
 -4 8 12 -0.45 0.00
 -4 8 11 1.59 0.00
 -4 8 10 5.42 0.00
 -4 8 9 3.55 0.00
 -4 8 8 -10.37 0.00
 -4 8 7 -10.37 0.00
 -4 8 6 11.69 0.00
 -4 8 5 11.99 0.00
 -4 8 4 -7.57 0.00
 -4 8 3 -8.09 0.00
 -4 8 2 -0.13 0.00
 -4 8 1 1.09 0.00
 4 8 0 7.11 0.00
 4 8 1 -4.94 0.00
 4 8 2 -9.69 0.00
 4 8 3 7.28 0.00
 4 8 4 6.75 0.00
 4 8 5 -7.41 0.00
 4 8 6 -2.32 0.00
 4 8 7 4.66 0.00
 4 8 8 0.11 0.00
 4 8 9 -0.93 0.00
 4 8 10 0.89 0.00
 4 8 11 -1.23 0.00
 4 8 12 -1.30 0.00
 4 8 13 2.23 0.00
 4 8 14 1.20 0.00
 4 8 15 -1.91 0.00
 4 8 16 -0.52 0.00
 4 8 17 0.62 0.00
 4 8 18 -0.32 0.00
 4 8 19 -0.14 0.00
 4 8 20 0.23 0.00
 4 8 21 0.07 0.00
 4 8 22 0.33 0.00
 4 8 23 0.20 0.00
 4 8 24 -0.11 0.00
 4 8 25 -0.15 0.00
 4 8 26 -0.59 0.00
 -4 10 25 -0.24 0.00
 -4 10 24 0.11 0.00
 -4 10 23 -0.13 0.00
 -4 10 22 0.54 0.00
 -4 10 21 0.55 0.00
 -4 10 20 -0.55 0.00
 -4 10 19 0.04 0.00
 -4 10 18 0.11 0.00
 -4 10 17 -0.89 0.00
 -4 10 16 0.03 0.00
 -4 10 15 1.71 0.00
 -4 10 14 0.12 0.00
 -4 10 13 -1.56 0.00
 -4 10 12 -1.12 0.00
 -4 10 11 0.41 0.00
 -4 10 10 3.62 0.00
 -4 10 9 2.84 0.00
 -4 10 8 -5.21 0.00
 -4 10 7 -6.18 0.00
 -4 10 6 5.25 0.00
 -4 10 5 6.46 0.00
 -4 10 4 -2.96 0.00
 -4 10 3 -4.08 0.00
 -4 10 2 -0.77 0.00
 -4 10 1 -0.85 0.00
 4 10 0 4.16 0.00
 4 10 1 -5.11 0.00
 4 10 2 -5.41 0.00
 4 10 3 5.78 0.00
 4 10 4 3.31 0.00
 4 10 5 -5.00 0.00
 4 10 6 -0.75 0.00
 4 10 7 3.06 0.00
 4 10 8 -0.28 0.00
 4 10 9 -0.73 0.00
 4 10 10 0.65 0.00
 4 10 11 -0.89 0.00
 4 10 12 -0.79 0.00
 4 10 13 1.94 0.00
 4 10 14 0.59 0.00
 4 10 15 -1.92 0.00
 4 10 16 -0.53 0.00
 4 10 17 0.87 0.00
 4 10 18 0.21 0.00
 4 10 19 -0.27 0.00
 4 10 20 0.05 0.00
 4 10 21 0.09 0.00
 4 10 22 0.22 0.00
 4 10 23 0.10 0.00
 4 10 24 -0.13 0.00
 -4 12 23 -0.61 0.00
 -4 12 22 0.06 0.00
 -4 12 21 0.85 0.00
 -4 12 20 -0.52 0.00
 -4 12 19 -0.27 0.00
 -4 12 18 0.70 0.00
 -4 12 17 -0.54 0.00
 -4 12 16 -0.36 0.00
 -4 12 15 1.33 0.00
 -4 12 14 0.34 0.00
 -4 12 13 -1.35 0.00
 -4 12 12 -1.10 0.00
 -4 12 11 0.37 0.00
 -4 12 10 2.22 0.00
 -4 12 9 1.78 0.00
 -4 12 8 -2.35 0.00
 -4 12 7 -3.62 0.00
 -4 12 6 1.99 0.00
 -4 12 5 3.84 0.00
 -4 12 4 -0.65 0.00
 -4 12 3 -2.08 0.00
 -4 12 2 -0.93 0.00
 -4 12 1 -1.40 0.00
 4 12 0 2.16 0.00
 4 12 1 -3.45 0.00
 4 12 2 -2.65 0.00
 4 12 3 3.52 0.00
 4 12 4 1.61 0.00
 4 12 5 -3.33 0.00
 4 12 6 -0.06 0.00
 4 12 7 1.94 0.00
 4 12 8 -0.61 0.00
 4 12 9 -0.60 0.00
 4 12 10 0.36 0.00
 4 12 11 -0.14 0.00
 4 12 12 -0.53 0.00
 4 12 13 1.10 0.00
 4 12 14 0.62 0.00
 4 12 15 -1.16 0.00
 4 12 16 -0.53 0.00
 4 12 17 0.42 0.00
 4 12 18 0.20 0.00
 4 12 19 -0.13 0.00
 4 12 20 0.11 0.00
 4 12 21 -0.07 0.00
 -4 14 19 -0.24 0.00
 -4 14 18 0.93 0.00
 -4 14 17 -0.07 0.00
 -4 14 16 -0.59 0.00
 -4 14 15 0.64 0.00
 -4 14 14 0.47 0.00
 -4 14 13 -0.96 0.00
 -4 14 12 -0.60 0.00
 -4 14 11 0.71 0.00
 -4 14 10 0.70 0.00
 -4 14 9 0.60 0.00
 -4 14 8 -0.59 0.00
 -4 14 7 -1.95 0.00
 -4 14 6 0.22 0.00
 -4 14 5 2.43 0.00
 -4 14 4 0.24 0.00
 -4 14 3 -1.43 0.00
 -4 14 2 -0.43 0.00
 -4 14 1 -0.69 0.00
 4 14 0 1.37 0.00
 4 14 1 -1.85 0.00
 4 14 2 -1.79 0.00
 4 14 3 2.08 0.00
 4 14 4 0.90 0.00
 4 14 5 -1.96 0.00
 4 14 6 -0.18 0.00
 4 14 7 0.55 0.00
 4 14 8 0.14 0.00
 4 14 9 -0.05 0.00
 4 14 10 -0.13 0.00
 4 14 11 0.34 0.00
 4 14 12 -0.23 0.00
 4 14 13 0.37 0.00
 4 14 14 0.01 0.00
 4 14 15 -0.41 0.00
 4 14 16 0.24 0.00
 4 14 17 -0.14 0.00
 -4 16 13 0.02 0.00
 -4 16 12 -0.23 0.00
 -4 16 11 0.33 0.00
 -4 16 10 -0.04 0.00
 -4 16 9 0.34 0.00
 -4 16 8 0.24 0.00
 -4 16 7 -1.25 0.00
 -4 16 6 -0.49 0.00
 -4 16 5 1.54 0.00
 -4 16 4 0.48 0.00
 -4 16 3 -1.26 0.00
 -4 16 2 -0.45 0.00
 -4 16 1 0.24 0.00
 4 16 0 1.26 0.00
 4 16 1 -0.66 0.00
 4 16 2 -1.10 0.00
 4 16 3 0.63 0.00
 4 16 4 0.22 0.00
 4 16 5 -0.43 0.00
 4 16 6 -0.13 0.00
 4 16 7 -0.18 0.00
 4 16 8 0.40 0.00
 4 16 9 0.29 0.00
 4 16 10 -0.12 0.00
 4 16 11 -0.09 0.00
 -5 1 31 -0.06 0.00
 -5 1 30 0.51 0.00
 -5 1 29 -0.06 0.00
 -5 1 28 -0.34 0.00
 -5 1 27 0.03 0.00
 -5 1 26 -0.09 0.00
 -5 1 25 0.05 0.00
 -5 1 24 0.07 0.00
 -5 1 23 0.15 0.00
 -5 1 22 -0.57 0.00
 -5 1 21 -0.27 0.00
 -5 1 20 0.88 0.00
 -5 1 19 0.01 0.00
 -5 1 18 0.40 0.00
 -5 1 17 0.25 0.00
 -5 1 16 -2.84 0.00
 -5 1 15 -0.52 0.00
 -5 1 14 5.72 0.00
 -5 1 13 0.48 0.00
 -5 1 12 -4.73 0.00
 -5 1 11 0.43 0.00
 -5 1 10 -2.26 0.00
 -5 1 9 -2.87 0.00
 -5 1 8 13.05 0.00
 -5 1 7 7.93 0.00
 -5 1 6 -17.85 0.00
 -5 1 5 -12.55 0.00
 -5 1 4 3.54 0.00
 -5 1 3 11.83 0.00
 -5 1 2 28.84 0.00
 -5 1 1 -8.47 0.00
 5 1 0 -44.70 0.00
 5 1 1 -6.26 0.00
 5 1 2 37.31 0.00
 5 1 3 2.45 0.00
 5 1 4 -27.01 0.00
 5 1 5 1.59 0.00
 5 1 6 13.79 0.00
 5 1 7 -1.70 0.00
 5 1 8 -2.15 0.00
 5 1 9 0.35 0.00
 5 1 10 -4.25 0.00
 5 1 11 0.14 0.00
 5 1 12 5.71 0.00
 5 1 13 -0.30 0.00
 5 1 14 -4.12 0.00
 5 1 15 0.26 0.00
 5 1 16 1.81 0.00
 5 1 17 -0.25 0.00
 5 1 18 -0.45 0.00
 5 1 19 0.09 0.00
 5 1 20 0.24 0.00
 5 1 21 0.11 0.00
 5 1 22 -0.03 0.00
 5 1 23 -0.11 0.00
 5 1 24 -0.05 0.00
 5 1 25 0.11 0.00
 5 1 26 -0.22 0.00
 5 1 27 0.01 0.00
 5 1 28 0.63 0.00
 5 1 29 -0.05 0.00
 -5 3 31 -0.32 0.00
 -5 3 30 0.09 0.00
 -5 3 29 0.05 0.00
 -5 3 28 -0.08 0.00
 -5 3 27 0.11 0.00
 -5 3 26 -0.34 0.00
 -5 3 25 -0.01 0.00
 -5 3 24 0.50 0.00
 -5 3 23 0.49 0.00
 -5 3 22 -0.50 0.00
 -5 3 21 -0.86 0.00
 -5 3 20 0.61 0.00
 -5 3 19 0.05 0.00
 -5 3 18 0.29 0.00
 -5 3 17 1.13 0.00
 -5 3 16 -2.14 0.00
 -5 3 15 -2.02 0.00
 -5 3 14 4.34 0.00
 -5 3 13 2.06 0.00
 -5 3 12 -3.25 0.00
 -5 3 11 0.43 0.00
 -5 3 10 -4.32 0.00
 -5 3 9 -6.96 0.00
 -5 3 8 15.32 0.00
 -5 3 7 16.80 0.00
 -5 3 6 -19.65 0.00
 -5 3 5 -24.42 0.00
 -5 3 4 10.85 0.00
 -5 3 3 22.98 0.00
 -5 3 2 10.75 0.00
 -5 3 1 -15.29 0.00
 5 3 0 -25.89 0.00
 5 3 1 -8.68 0.00
 5 3 2 25.78 0.00
 5 3 3 1.65 0.00
 5 3 4 -18.98 0.00
 5 3 5 4.95 0.00
 5 3 6 8.93 0.00
 5 3 7 -5.21 0.00
 5 3 8 -1.00 0.00
 5 3 9 2.04 0.00
 5 3 10 -3.67 0.00
 5 3 11 0.02 0.00
 5 3 12 4.29 0.00
 5 3 13 -0.63 0.00
 5 3 14 -2.86 0.00
 5 3 15 0.82 0.00
 5 3 16 1.48 0.00
 5 3 17 -0.84 0.00
 5 3 18 -0.43 0.00
 5 3 19 0.03 0.00
 5 3 20 0.03 0.00
 5 3 21 0.22 0.00
 5 3 22 0.28 0.00
 5 3 23 0.14 0.00
 5 3 24 -0.49 0.00
 5 3 25 0.11 0.00
 5 3 26 0.21 0.00
 5 3 27 0.15 0.00
 5 3 28 0.48 0.00
 -5 5 30 -0.31 0.00
 -5 5 29 0.34 0.00
 -5 5 28 0.22 0.00
 -5 5 27 -0.16 0.00
 -5 5 26 -0.34 0.00
 -5 5 25 -0.11 0.00
 -5 5 24 0.72 0.00
 -5 5 23 0.70 0.00
 -5 5 22 -0.19 0.00
 -5 5 21 -0.67 0.00
 -5 5 20 0.03 0.00
 -5 5 19 -0.23 0.00
 -5 5 18 -0.05 0.00
 -5 5 17 1.64 0.00
 -5 5 16 -0.95 0.00
 -5 5 15 -3.17 0.00
 -5 5 14 2.62 0.00
 -5 5 13 3.92 0.00
 -5 5 12 -1.42 0.00
 -5 5 11 -1.52 0.00
 -5 5 10 -5.42 0.00
 -5 5 9 -6.79 0.00
 -5 5 8 15.28 0.00
 -5 5 7 16.71 0.00
 -5 5 6 -19.46 0.00
 -5 5 5 -21.40 0.00
 -5 5 4 13.74 0.00
 -5 5 3 18.85 0.00
 -5 5 2 -0.44 0.00
 -5 5 1 -10.47 0.00
 5 5 0 -10.73 0.00
 5 5 1 -2.29 0.00
 5 5 2 14.50 0.00
 5 5 3 -3.50 0.00
 5 5 4 -12.07 0.00
 5 5 5 7.89 0.00
 5 5 6 5.81 0.00
 5 5 7 -7.37 0.00
 5 5 8 -0.84 0.00
 5 5 9 3.27 0.00
 5 5 10 -1.99 0.00
 5 5 11 -0.10 0.00
 5 5 12 2.52 0.00
 5 5 13 -0.90 0.00
 5 5 14 -1.99 0.00
 5 5 15 1.16 0.00
 5 5 16 0.83 0.00
 5 5 17 -0.99 0.00
 5 5 18 -0.01 0.00
 5 5 19 -0.01 0.00
 5 5 20 0.05 0.00
 5 5 21 0.23 0.00
 5 5 22 0.20 0.00
 5 5 23 0.16 0.00
 5 5 24 -0.21 0.00
 5 5 25 0.12 0.00
 5 5 26 0.00 0.00
 5 5 27 0.19 0.00
 -5 7 28 -0.02 0.00
 -5 7 27 -0.10 0.00
 -5 7 26 0.34 0.00
 -5 7 25 -0.01 0.00
 -5 7 24 0.14 0.00
 -5 7 23 0.56 0.00
 -5 7 22 -0.26 0.00
 -5 7 21 -0.32 0.00
 -5 7 20 0.32 0.00
 -5 7 19 0.03 0.00
 -5 7 18 -0.20 0.00
 -5 7 17 0.72 0.00
 -5 7 16 -0.52 0.00
 -5 7 15 -2.58 0.00
 -5 7 14 1.63 0.00
 -5 7 13 4.01 0.00
 -5 7 12 -0.28 0.00
 -5 7 11 -3.22 0.00
 -5 7 10 -5.13 0.00
 -5 7 9 -3.38 0.00
 -5 7 8 11.75 0.00
 -5 7 7 11.95 0.00
 -5 7 6 -14.68 0.00
 -5 7 5 -14.65 0.00
 -5 7 4 10.92 0.00
 -5 7 3 11.36 0.00
 -5 7 2 -2.64 0.00
 -5 7 1 -4.18 0.00
 5 7 0 -5.10 0.00
 5 7 1 2.62 0.00
 5 7 2 9.03 0.00
 5 7 3 -6.87 0.00
 5 7 4 -7.78 0.00
 5 7 5 9.03 0.00
 5 7 6 3.99 0.00
 5 7 7 -6.79 0.00
 5 7 8 -1.40 0.00
 5 7 9 2.58 0.00
 5 7 10 -0.24 0.00
 5 7 11 0.32 0.00
 5 7 12 1.20 0.00
 5 7 13 -1.77 0.00
 5 7 14 -1.50 0.00
 5 7 15 1.69 0.00
 5 7 16 0.63 0.00
 5 7 17 -0.81 0.00
 5 7 18 0.19 0.00
 5 7 19 0.24 0.00
 5 7 20 0.07 0.00
 5 7 21 0.12 0.00
 5 7 22 -0.24 0.00
 5 7 23 -0.33 0.00
 5 7 24 0.03 0.00
 5 7 25 0.29 0.00
 5 7 26 0.38 0.00
 -5 9 27 0.29 0.00
 -5 9 26 0.97 0.00
 -5 9 25 0.18 0.00
 -5 9 24 -0.09 0.00
 -5 9 23 0.42 0.00
 -5 9 22 -0.67 0.00
 -5 9 21 -0.70 0.00
 -5 9 20 0.75 0.00
 -5 9 19 0.30 0.00
 -5 9 18 -0.22 0.00
 -5 9 17 0.57 0.00
 -5 9 16 -0.03 0.00
 -5 9 15 -1.83 0.00
 -5 9 14 0.23 0.00
 -5 9 13 2.37 0.00
 -5 9 12 0.84 0.00
 -5 9 11 -1.81 0.00
 -5 9 10 -4.01 0.00
 -5 9 9 -2.15 0.00
 -5 9 8 6.65 0.00
 -5 9 7 7.12 0.00
 -5 9 6 -7.57 0.00
 -5 9 5 -8.65 0.00
 -5 9 4 5.49 0.00
 -5 9 3 6.78 0.00
 -5 9 2 -1.06 0.00
 -5 9 1 -1.39 0.00
 5 9 0 -3.72 0.00
 5 9 1 3.91 0.00
 5 9 2 6.04 0.00
 5 9 3 -6.22 0.00
 5 9 4 -4.33 0.00
 5 9 5 6.63 0.00
 5 9 6 1.94 0.00
 5 9 7 -4.47 0.00
 5 9 8 -0.76 0.00
 5 9 9 1.64 0.00
 5 9 10 -0.27 0.00
 5 9 11 0.38 0.00
 5 9 12 0.75 0.00
 5 9 13 -1.92 0.00
 5 9 14 -0.74 0.00
 5 9 15 1.98 0.00
 5 9 16 0.65 0.00
 5 9 17 -0.83 0.00
 5 9 18 -0.15 0.00
 5 9 19 0.25 0.00
 5 9 20 0.06 0.00
 5 9 21 0.01 0.00
 5 9 22 -0.35 0.00
 5 9 23 -0.25 0.00
 5 9 24 -0.02 0.00
 -5 11 24 -0.26 0.00
 -5 11 23 0.88 0.00
 -5 11 22 -0.13 0.00
 -5 11 21 -1.16 0.00
 -5 11 20 0.38 0.00
 -5 11 19 0.37 0.00
 -5 11 18 -0.38 0.00
 -5 11 17 0.70 0.00
 -5 11 16 0.34 0.00
 -5 11 15 -1.53 0.00
 -5 11 14 -0.54 0.00
 -5 11 13 1.55 0.00
 -5 11 12 1.43 0.00
 -5 11 11 -0.72 0.00
 -5 11 10 -2.86 0.00
 -5 11 9 -1.77 0.00
 -5 11 8 3.31 0.00
 -5 11 7 4.13 0.00
 -5 11 6 -3.22 0.00
 -5 11 5 -4.87 0.00
 -5 11 4 1.70 0.00
 -5 11 3 3.72 0.00
 -5 11 2 0.48 0.00
 -5 11 1 0.06 0.00
 5 11 0 -2.29 0.00
 5 11 1 3.10 0.00
 5 11 2 3.02 0.00
 5 11 3 -3.96 0.00
 5 11 4 -1.91 0.00
 5 11 5 4.19 0.00
 5 11 6 0.37 0.00
 5 11 7 -2.90 0.00
 5 11 8 0.31 0.00
 5 11 9 1.25 0.00
 5 11 10 -0.50 0.00
 5 11 11 0.06 0.00
 5 11 12 0.65 0.00
 5 11 13 -1.35 0.00
 5 11 14 -0.44 0.00
 5 11 15 1.64 0.00
 5 11 16 0.43 0.00
 5 11 17 -0.87 0.00
 5 11 18 -0.22 0.00
 5 11 19 0.27 0.00
 5 11 20 -0.01 0.00
 5 11 21 0.06 0.00
 5 11 22 -0.13 0.00
 -5 13 21 -0.58 0.00
 -5 13 20 0.54 0.00
 -5 13 19 0.41 0.00
 -5 13 18 -0.89 0.00
 -5 13 17 0.16 0.00
 -5 13 16 0.64 0.00
 -5 13 15 -0.96 0.00
 -5 13 14 -0.75 0.00
 -5 13 13 1.41 0.00
 -5 13 12 1.24 0.00
 -5 13 11 -1.06 0.00
 -5 13 10 -1.67 0.00
 -5 13 9 -0.62 0.00
 -5 13 8 1.54 0.00
 -5 13 7 2.24 0.00
 -5 13 6 -1.11 0.00
 -5 13 5 -2.90 0.00
 -5 13 4 0.31 0.00
 -5 13 3 1.98 0.00
 -5 13 2 0.37 0.00
 -5 13 1 0.37 0.00
 5 13 0 -1.44 0.00
 5 13 1 1.77 0.00
 5 13 2 1.85 0.00
 5 13 3 -2.51 0.00
 5 13 4 -0.98 0.00
 5 13 5 2.77 0.00
 5 13 6 -0.10 0.00
 5 13 7 -1.45 0.00
 5 13 8 0.36 0.00
 5 13 9 0.85 0.00
 5 13 10 -0.30 0.00
 5 13 11 -0.55 0.00
 5 13 12 0.66 0.00
 5 13 13 -0.56 0.00
 5 13 14 -0.44 0.00
 5 13 15 0.70 0.00
 5 13 16 0.11 0.00
 5 13 17 -0.17 0.00
 5 13 18 0.18 0.00
 5 13 19 0.05 0.00
 -5 15 16 0.40 0.00
 -5 15 15 -0.22 0.00
 -5 15 14 -0.55 0.00
 -5 15 13 0.69 0.00
 -5 15 12 0.58 0.00
 -5 15 11 -1.02 0.00
 -5 15 10 -0.41 0.00
 -5 15 9 -0.08 0.00
 -5 15 8 0.32 0.00
 -5 15 7 1.20 0.00
 -5 15 6 -0.04 0.00
 -5 15 5 -1.62 0.00
 -5 15 4 -0.05 0.00
 -5 15 3 1.40 0.00
 -5 15 2 0.27 0.00
 -5 15 1 -0.22 0.00
 5 15 0 -1.54 0.00
 5 15 1 0.81 0.00
 5 15 2 1.55 0.00
 5 15 3 -1.27 0.00
 5 15 4 -0.58 0.00
 5 15 5 1.22 0.00
 5 15 6 0.27 0.00
 5 15 7 -0.27 0.00
 5 15 8 -0.36 0.00
 5 15 9 0.28 0.00
 5 15 10 -0.01 0.00
 5 15 11 -0.47 0.00
 5 15 12 0.37 0.00
 5 15 13 -0.26 0.00
 5 15 14 0.18 0.00
 -5 17 6 0.03 0.00
 -5 17 5 -0.87 0.00
 -5 17 4 0.10 0.00
 -5 17 3 0.94 0.00
 -5 17 2 0.16 0.00
 -5 17 1 -0.44 0.00
 5 17 0 -1.12 0.00
 5 17 1 0.09 0.00
 5 17 2 0.81 0.00
 5 17 3 -0.03 0.00
 5 17 4 -0.21 0.00
 -6 0 30 -0.64 0.00
 -6 0 28 0.70 0.00
 -6 0 26 -0.47 0.00
 -6 0 24 0.42 0.00
 -6 0 22 0.59 0.00
 -6 0 20 -1.34 0.00
 -6 0 18 0.74 0.00
 -6 0 16 1.52 0.00
 -6 0 14 -5.40 0.00
 -6 0 12 6.31 0.00
 -6 0 10 -1.15 0.00
 -6 0 8 -9.56 0.00
 -6 0 6 17.25 0.00
 -6 0 4 -9.90 0.00
 -6 0 2 -11.03 0.00
 6 0 0 20.57 0.00
 6 0 2 -19.16 0.00
 6 0 4 18.10 0.00
 6 0 6 -12.06 0.00
 6 0 8 4.52 0.00
 6 0 10 1.17 0.00
 6 0 12 -3.60 0.00
 6 0 14 3.11 0.00
 6 0 16 -1.55 0.00
 6 0 18 0.81 0.00
 6 0 20 -0.68 0.00
 6 0 22 0.25 0.00
 6 0 24 -0.06 0.00
 6 0 26 0.24 0.00
 6 0 28 -0.46 0.00
 -6 2 31 0.17 0.00
 -6 2 30 -0.48 0.00
 -6 2 29 0.07 0.00
 -6 2 28 0.56 0.00
 -6 2 27 -0.02 0.00
 -6 2 26 -0.23 0.00
 -6 2 25 -0.14 0.00
 -6 2 24 0.10 0.00
 -6 2 23 -0.31 0.00
 -6 2 22 0.61 0.00
 -6 2 21 0.62 0.00
 -6 2 20 -1.21 0.00
 -6 2 19 -0.15 0.00
 -6 2 18 0.62 0.00
 -6 2 17 -0.51 0.00
 -6 2 16 1.37 0.00
 -6 2 15 1.27 0.00
 -6 2 14 -4.83 0.00
 -6 2 13 -1.61 0.00
 -6 2 12 5.54 0.00
 -6 2 11 0.46 0.00
 -6 2 10 0.27 0.00
 -6 2 9 3.31 0.00
 -6 2 8 -10.92 0.00
 -6 2 7 -10.31 0.00
 -6 2 6 17.82 0.00
 -6 2 5 15.85 0.00
 -6 2 4 -12.96 0.00
 -6 2 3 -14.51 0.00
 -6 2 2 -3.95 0.00
 -6 2 1 9.88 0.00
 6 2 0 14.81 0.00
 6 2 1 6.01 0.00
 6 2 2 -16.18 0.00
 6 2 3 -0.18 0.00
 6 2 4 14.95 0.00
 6 2 5 -4.71 0.00
 6 2 6 -9.72 0.00
 6 2 7 3.97 0.00
 6 2 8 3.78 0.00
 6 2 9 -1.48 0.00
 6 2 10 1.12 0.00
 6 2 11 0.16 0.00
 6 2 12 -2.91 0.00
 6 2 13 0.42 0.00
 6 2 14 2.48 0.00
 6 2 15 -0.68 0.00
 6 2 16 -1.51 0.00
 6 2 17 0.75 0.00
 6 2 18 0.85 0.00
 6 2 19 -0.20 0.00
 6 2 20 -0.59 0.00
 6 2 21 -0.07 0.00
 6 2 22 0.10 0.00
 6 2 23 -0.13 0.00
 6 2 24 0.32 0.00
 6 2 25 0.08 0.00
 6 2 26 -0.14 0.00
 6 2 27 -0.23 0.00
 6 2 28 -0.44 0.00
 -6 4 30 0.07 0.00
 -6 4 29 -0.08 0.00
 -6 4 28 0.09 0.00
 -6 4 27 0.04 0.00
 -6 4 26 0.32 0.00
 -6 4 25 0.01 0.00
 -6 4 24 -0.65 0.00
 -6 4 23 -0.71 0.00
 -6 4 22 0.45 0.00
 -6 4 21 1.00 0.00
 -6 4 20 -0.68 0.00
 -6 4 19 -0.15 0.00
 -6 4 18 0.73 0.00
 -6 4 17 -1.24 0.00
 -6 4 16 0.54 0.00
 -6 4 15 2.77 0.00
 -6 4 14 -3.30 0.00
 -6 4 13 -3.80 0.00
 -6 4 12 3.81 0.00
 -6 4 11 1.92 0.00
 -6 4 10 2.09 0.00
 -6 4 9 4.71 0.00
 -6 4 8 -12.18 0.00
 -6 4 7 -13.31 0.00
 -6 4 6 17.78 0.00
 -6 4 5 18.74 0.00
 -6 4 4 -15.05 0.00
 -6 4 3 -17.29 0.00
 -6 4 2 4.34 0.00
 -6 4 1 10.25 0.00
 6 4 0 5.85 0.00
 6 4 1 3.45 0.00
 6 4 2 -10.63 0.00
 6 4 3 2.78 0.00
 6 4 4 10.40 0.00
 6 4 5 -7.90 0.00
 6 4 6 -6.67 0.00
 6 4 7 7.34 0.00
 6 4 8 2.87 0.00
 6 4 9 -3.42 0.00
 6 4 10 0.44 0.00
 6 4 11 0.57 0.00
 6 4 12 -1.60 0.00
 6 4 13 0.47 0.00
 6 4 14 1.55 0.00
 6 4 15 -1.04 0.00
 6 4 16 -1.03 0.00
 6 4 17 1.01 0.00
 6 4 18 0.63 0.00
 6 4 19 0.03 0.00
 6 4 20 -0.43 0.00
 6 4 21 -0.07 0.00
 6 4 22 -0.16 0.00
 6 4 23 -0.33 0.00
 6 4 24 0.46 0.00
 6 4 25 -0.04 0.00
 6 4 26 -0.26 0.00
 6 4 27 -0.35 0.00
 -6 6 29 -0.29 0.00
 -6 6 28 -0.24 0.00
 -6 6 27 0.30 0.00
 -6 6 26 0.19 0.00
 -6 6 25 0.13 0.00
 -6 6 24 -0.53 0.00
 -6 6 23 -0.73 0.00
 -6 6 22 0.17 0.00
 -6 6 21 0.46 0.00
 -6 6 20 -0.34 0.00
 -6 6 19 -0.07 0.00
 -6 6 18 0.66 0.00
 -6 6 17 -0.95 0.00
 -6 6 16 0.12 0.00
 -6 6 15 2.99 0.00
 -6 6 14 -2.00 0.00
 -6 6 13 -4.98 0.00
 -6 6 12 1.78 0.00
 -6 6 11 4.22 0.00
 -6 6 10 3.21 0.00
 -6 6 9 2.85 0.00
 -6 6 8 -11.07 0.00
 -6 6 7 -11.47 0.00
 -6 6 6 15.35 0.00
 -6 6 5 14.91 0.00
 -6 6 4 -12.86 0.00
 -6 6 3 -12.78 0.00
 -6 6 2 5.85 0.00
 -6 6 1 6.17 0.00
 6 6 0 1.50 0.00
 6 6 1 -0.47 0.00
 6 6 2 -6.66 0.00
 6 6 3 5.69 0.00
 6 6 4 7.32 0.00
 6 6 5 -9.38 0.00
 6 6 6 -4.91 0.00
 6 6 7 7.97 0.00
 6 6 8 2.74 0.00
 6 6 9 -3.70 0.00
 6 6 10 -0.77 0.00
 6 6 11 0.43 0.00
 6 6 12 -0.67 0.00
 6 6 13 1.09 0.00
 6 6 14 1.25 0.00
 6 6 15 -1.36 0.00
 6 6 16 -0.55 0.00
 6 6 17 0.98 0.00
 6 6 18 0.18 0.00
 6 6 19 -0.21 0.00
 6 6 20 -0.33 0.00
 6 6 21 -0.17 0.00
 6 6 22 -0.01 0.00
 6 6 23 0.18 0.00
 6 6 24 0.07 0.00
 6 6 25 -0.31 0.00
 -6 8 28 0.22 0.00
 -6 8 27 0.03 0.00
 -6 8 26 -0.68 0.00
 -6 8 25 -0.05 0.00
 -6 8 24 0.01 0.00
 -6 8 23 -0.64 0.00
 -6 8 22 0.51 0.00
 -6 8 21 0.66 0.00
 -6 8 20 -0.69 0.00
 -6 8 19 -0.51 0.00
 -6 8 18 0.34 0.00
 -6 8 17 -0.33 0.00
 -6 8 16 0.10 0.00
 -6 8 15 2.02 0.00
 -6 8 14 -0.83 0.00
 -6 8 13 -3.55 0.00
 -6 8 12 0.01 0.00
 -6 8 11 3.72 0.00
 -6 8 10 3.39 0.00
 -6 8 9 1.00 0.00
 -6 8 8 -7.20 0.00
 -6 8 7 -7.36 0.00
 -6 8 6 9.33 0.00
 -6 8 5 9.83 0.00
 -6 8 4 -7.86 0.00
 -6 8 3 -8.40 0.00
 -6 8 2 3.50 0.00
 -6 8 1 3.23 0.00
 6 8 0 1.81 0.00
 6 8 1 -2.23 0.00
 6 8 2 -5.25 0.00
 6 8 3 5.97 0.00
 6 8 4 4.72 0.00
 6 8 5 -7.76 0.00
 6 8 6 -3.06 0.00
 6 8 7 5.74 0.00
 6 8 8 1.98 0.00
 6 8 9 -2.67 0.00
 6 8 10 -0.62 0.00
 6 8 11 0.17 0.00
 6 8 12 -0.45 0.00
 6 8 13 1.69 0.00
 6 8 14 0.99 0.00
 6 8 15 -1.72 0.00
 6 8 16 -0.74 0.00
 6 8 17 0.84 0.00
 6 8 18 0.20 0.00
 6 8 19 -0.34 0.00
 6 8 20 -0.29 0.00
 6 8 21 -0.20 0.00
 6 8 22 0.29 0.00
 6 8 23 0.50 0.00
 6 8 24 0.16 0.00
 6 8 25 -0.33 0.00
 -6 10 25 -0.06 0.00
 -6 10 24 0.10 0.00
 -6 10 23 -1.00 0.00
 -6 10 22 0.32 0.00
 -6 10 21 1.33 0.00
 -6 10 20 -0.43 0.00
 -6 10 19 -0.58 0.00
 -6 10 18 0.23 0.00
 -6 10 17 -0.61 0.00
 -6 10 16 -0.28 0.00
 -6 10 15 1.55 0.00
 -6 10 14 0.36 0.00
 -6 10 13 -1.89 0.00
 -6 10 12 -1.21 0.00
 -6 10 11 1.61 0.00
 -6 10 10 2.91 0.00
 -6 10 9 1.02 0.00
 -6 10 8 -3.85 0.00
 -6 10 7 -4.14 0.00
 -6 10 6 4.32 0.00
 -6 10 5 5.86 0.00
 -6 10 4 -3.11 0.00
 -6 10 3 -5.52 0.00
 -6 10 2 0.67 0.00
 -6 10 1 1.61 0.00
 6 10 0 1.91 0.00
 6 10 1 -2.18 0.00
 6 10 2 -3.17 0.00
 6 10 3 4.04 0.00
 6 10 4 2.29 0.00
 6 10 5 -4.88 0.00
 6 10 6 -1.16 0.00
 6 10 7 3.63 0.00
 6 10 8 0.52 0.00
 6 10 9 -1.90 0.00
 6 10 10 0.17 0.00
 6 10 11 0.33 0.00
 6 10 12 -0.36 0.00
 6 10 13 1.28 0.00
 6 10 14 0.23 0.00
 6 10 15 -1.67 0.00
 6 10 16 -0.41 0.00
 6 10 17 0.87 0.00
 6 10 18 0.18 0.00
 6 10 19 -0.26 0.00
 6 10 20 -0.05 0.00
 6 10 21 -0.08 0.00
 6 10 22 0.18 0.00
 -6 12 22 -0.24 0.00
 -6 12 21 1.00 0.00
 -6 12 20 -0.32 0.00
 -6 12 19 -0.56 0.00
 -6 12 18 0.64 0.00
 -6 12 17 -0.23 0.00
 -6 12 16 -0.59 0.00
 -6 12 15 1.02 0.00
 -6 12 14 0.84 0.00
 -6 12 13 -1.43 0.00
 -6 12 12 -1.52 0.00
 -6 12 11 1.11 0.00
 -6 12 10 2.17 0.00
 -6 12 9 0.65 0.00
 -6 12 8 -2.09 0.00
 -6 12 7 -2.38 0.00
 -6 12 6 1.75 0.00
 -6 12 5 3.40 0.00
 -6 12 4 -0.74 0.00
 -6 12 3 -2.89 0.00
 -6 12 2 -0.32 0.00
 -6 12 1 0.38 0.00
 6 12 0 1.37 0.00
 6 12 1 -1.40 0.00
 6 12 2 -1.80 0.00
 6 12 3 2.58 0.00
 6 12 4 1.10 0.00
 6 12 5 -3.23 0.00
 6 12 6 -0.03 0.00
 6 12 7 2.14 0.00
 6 12 8 -0.24 0.00
 6 12 9 -1.26 0.00
 6 12 10 0.33 0.00
 6 12 11 0.43 0.00
 6 12 12 -0.65 0.00
 6 12 13 0.82 0.00
 6 12 14 0.37 0.00
 6 12 15 -1.12 0.00
 6 12 16 -0.21 0.00
 6 12 17 0.65 0.00
 6 12 18 0.03 0.00
 6 12 19 -0.19 0.00
 6 12 20 0.09 0.00
 -6 14 19 -0.17 0.00
 -6 14 18 0.48 0.00
 -6 14 17 -0.10 0.00
 -6 14 16 -0.53 0.00
 -6 14 15 0.55 0.00
 -6 14 14 0.93 0.00
 -6 14 13 -1.25 0.00
 -6 14 12 -1.20 0.00
 -6 14 11 1.44 0.00
 -6 14 10 1.22 0.00
 -6 14 9 -0.09 0.00
 -6 14 8 -1.07 0.00
 -6 14 7 -1.09 0.00
 -6 14 6 0.65 0.00
 -6 14 5 1.70 0.00
 -6 14 4 -0.42 0.00
 -6 14 3 -1.56 0.00
 -6 14 2 -0.02 0.00
 -6 14 1 0.24 0.00
 6 14 0 1.42 0.00
 6 14 1 -0.90 0.00
 6 14 2 -1.55 0.00
 6 14 3 1.91 0.00
 6 14 4 0.60 0.00
 6 14 5 -2.06 0.00
 6 14 6 0.07 0.00
 6 14 7 1.01 0.00
 6 14 8 -0.08 0.00
 6 14 9 -1.03 0.00
 6 14 10 0.28 0.00
 6 14 11 0.87 0.00
 6 14 12 -0.57 0.00
 6 14 13 0.16 0.00
 6 14 14 0.10 0.00
 6 14 15 -0.28 0.00
 6 14 16 0.22 0.00
 -6 16 12 -0.47 0.00
 -6 16 11 0.83 0.00
 -6 16 10 0.31 0.00
 -6 16 9 0.12 0.00
 -6 16 8 -0.37 0.00
 -6 16 7 -0.70 0.00
 -6 16 6 0.34 0.00
 -6 16 5 0.84 0.00
 -6 16 4 -0.47 0.00
 -6 16 3 -1.08 0.00
 -6 16 2 -0.11 0.00
 -6 16 1 0.47 0.00
 6 16 0 1.57 0.00
 6 16 1 -0.29 0.00
 6 16 2 -1.32 0.00
 6 16 3 0.61 0.00
 6 16 4 0.56 0.00
 6 16 5 -0.63 0.00
 6 16 6 -0.42 0.00
 6 16 7 0.15 0.00
 6 16 8 0.44 0.00
 6 16 9 -0.26 0.00
 -7 1 31 -0.05 0.00
 -7 1 30 0.63 0.00
 -7 1 29 -0.05 0.00
 -7 1 28 -0.90 0.00
 -7 1 27 -0.04 0.00
 -7 1 26 0.88 0.00
 -7 1 25 0.14 0.00
 -7 1 24 -0.74 0.00
 -7 1 23 0.08 0.00
 -7 1 22 -0.55 0.00
 -7 1 21 -0.20 0.00
 -7 1 20 1.58 0.00
 -7 1 19 0.04 0.00
 -7 1 18 -1.75 0.00
 -7 1 17 0.19 0.00
 -7 1 16 0.15 0.00
 -7 1 15 -0.60 0.00
 -7 1 14 3.93 0.00
 -7 1 13 0.94 0.00
 -7 1 12 -6.21 0.00
 -7 1 11 -0.72 0.00
 -7 1 10 2.62 0.00
 -7 1 9 -0.77 0.00
 -7 1 8 6.99 0.00
 -7 1 7 3.98 0.00
 -7 1 6 -15.43 0.00
 -7 1 5 -6.26 0.00
 -7 1 4 14.78 0.00
 -7 1 3 5.49 0.00
 -7 1 2 -5.33 0.00
 -7 1 1 -3.92 0.00
 7 1 0 -0.24 0.00
 7 1 1 -2.44 0.00
 7 1 2 3.99 0.00
 7 1 3 -0.56 0.00
 7 1 4 -8.55 0.00
 7 1 5 2.64 0.00
 7 1 6 8.61 0.00
 7 1 7 -1.89 0.00
 7 1 8 -5.59 0.00
 7 1 9 0.71 0.00
 7 1 10 1.32 0.00
 7 1 11 -0.09 0.00
 7 1 12 1.14 0.00
 7 1 13 -0.27 0.00
 7 1 14 -1.43 0.00
 7 1 15 0.45 0.00
 7 1 16 0.94 0.00
 7 1 17 -0.52 0.00
 7 1 18 -0.89 0.00
 7 1 19 0.20 0.00
 7 1 20 0.87 0.00
 7 1 21 0.01 0.00
 7 1 22 -0.32 0.00
 7 1 23 0.13 0.00
 7 1 24 -0.11 0.00
 7 1 25 -0.19 0.00
 7 1 26 0.08 0.00
 7 1 27 0.16 0.00
 7 1 28 0.20 0.00
 -7 3 30 0.33 0.00
 -7 3 29 -0.15 0.00
 -7 3 28 -0.60 0.00
 -7 3 27 -0.04 0.00
 -7 3 26 0.29 0.00
 -7 3 25 0.17 0.00
 -7 3 24 0.02 0.00
 -7 3 23 0.52 0.00
 -7 3 22 -0.58 0.00
 -7 3 21 -0.90 0.00
 -7 3 20 1.27 0.00
 -7 3 19 0.28 0.00
 -7 3 18 -1.50 0.00
 -7 3 17 0.70 0.00
 -7 3 16 0.24 0.00
 -7 3 15 -2.03 0.00
 -7 3 14 3.28 0.00
 -7 3 13 3.19 0.00
 -7 3 12 -5.22 0.00
 -7 3 11 -2.40 0.00
 -7 3 10 0.95 0.00
 -7 3 9 -1.64 0.00
 -7 3 8 8.25 0.00
 -7 3 7 8.15 0.00
 -7 3 6 -15.24 0.00
 -7 3 5 -12.82 0.00
 -7 3 4 16.08 0.00
 -7 3 3 11.76 0.00
 -7 3 2 -9.36 0.00
 -7 3 1 -7.24 0.00
 7 3 0 1.86 0.00
 7 3 1 -2.97 0.00
 7 3 2 3.43 0.00
 7 3 3 -2.52 0.00
 7 3 4 -6.34 0.00
 7 3 5 6.78 0.00
 7 3 6 6.42 0.00
 7 3 7 -5.73 0.00
 7 3 8 -4.53 0.00
 7 3 9 2.59 0.00
 7 3 10 1.28 0.00
 7 3 11 -0.51 0.00
 7 3 12 0.41 0.00
 7 3 13 -0.42 0.00
 7 3 14 -0.91 0.00
 7 3 15 0.97 0.00
 7 3 16 0.92 0.00
 7 3 17 -0.93 0.00
 7 3 18 -0.92 0.00
 7 3 19 0.07 0.00
 7 3 20 0.82 0.00
 7 3 21 -0.07 0.00
 7 3 22 -0.11 0.00
 7 3 23 0.38 0.00
 7 3 24 -0.51 0.00
 7 3 25 -0.17 0.00
 7 3 26 0.38 0.00
 7 3 27 0.40 0.00
 -7 5 30 -0.30 0.00
 -7 5 29 0.07 0.00
 -7 5 28 0.08 0.00
 -7 5 27 -0.21 0.00
 -7 5 26 -0.38 0.00
 -7 5 25 -0.11 0.00
 -7 5 24 0.66 0.00
 -7 5 23 0.77 0.00
 -7 5 22 -0.30 0.00
 -7 5 21 -0.75 0.00
 -7 5 20 0.74 0.00
 -7 5 19 0.27 0.00
 -7 5 18 -1.36 0.00
 -7 5 17 0.82 0.00
 -7 5 16 0.53 0.00
 -7 5 15 -2.83 0.00
 -7 5 14 2.19 0.00
 -7 5 13 5.09 0.00
 -7 5 12 -3.53 0.00
 -7 5 11 -4.61 0.00
 -7 5 10 -0.52 0.00
 -7 5 9 -1.19 0.00
 -7 5 8 8.57 0.00
 -7 5 7 8.44 0.00
 -7 5 6 -13.71 0.00
 -7 5 5 -12.35 0.00
 -7 5 4 13.64 0.00
 -7 5 3 11.34 0.00
 -7 5 2 -9.30 0.00
 -7 5 1 -5.95 0.00
 7 5 0 3.00 0.00
 7 5 1 -0.64 0.00
 7 5 2 2.77 0.00
 7 5 3 -4.43 0.00
 7 5 4 -5.08 0.00
 7 5 5 8.70 0.00
 7 5 6 4.88 0.00
 7 5 7 -7.78 0.00
 7 5 8 -3.82 0.00
 7 5 9 3.78 0.00
 7 5 10 1.78 0.00
 7 5 11 -0.76 0.00
 7 5 12 -0.13 0.00
 7 5 13 -0.55 0.00
 7 5 14 -0.61 0.00
 7 5 15 1.08 0.00
 7 5 16 0.45 0.00
 7 5 17 -0.91 0.00
 7 5 18 -0.59 0.00
 7 5 19 0.03 0.00
 7 5 20 0.54 0.00
 7 5 21 0.00 0.00
 7 5 22 0.13 0.00
 7 5 23 0.14 0.00
 7 5 24 -0.25 0.00
 7 5 25 0.19 0.00
 7 5 26 0.22 0.00
 -7 7 28 0.17 0.00
 -7 7 27 -0.29 0.00
 -7 7 26 0.14 0.00
 -7 7 25 -0.10 0.00
 -7 7 24 0.21 0.00
 -7 7 23 0.63 0.00
 -7 7 22 -0.27 0.00
 -7 7 21 -0.45 0.00
 -7 7 20 0.61 0.00
 -7 7 19 0.50 0.00
 -7 7 18 -0.66 0.00
 -7 7 17 0.25 0.00
 -7 7 16 0.10 0.00
 -7 7 15 -2.17 0.00
 -7 7 14 1.26 0.00
 -7 7 13 4.63 0.00
 -7 7 12 -1.30 0.00
 -7 7 11 -5.35 0.00
 -7 7 10 -1.72 0.00
 -7 7 9 0.33 0.00
 -7 7 8 6.50 0.00
 -7 7 7 6.29 0.00
 -7 7 6 -9.66 0.00
 -7 7 5 -9.11 0.00
 -7 7 4 9.18 0.00
 -7 7 3 8.28 0.00
 -7 7 2 -6.12 0.00
 -7 7 1 -4.02 0.00
 7 7 0 1.37 0.00
 7 7 1 0.67 0.00
 7 7 2 2.94 0.00
 7 7 3 -5.04 0.00
 7 7 4 -3.91 0.00
 7 7 5 7.93 0.00
 7 7 6 3.50 0.00
 7 7 7 -6.47 0.00
 7 7 8 -3.05 0.00
 7 7 9 3.32 0.00
 7 7 10 1.68 0.00
 7 7 11 -0.52 0.00
 7 7 12 -0.01 0.00
 7 7 13 -1.24 0.00
 7 7 14 -0.89 0.00
 7 7 15 1.33 0.00
 7 7 16 0.57 0.00
 7 7 17 -0.94 0.00
 7 7 18 -0.40 0.00
 7 7 19 0.38 0.00
 7 7 20 0.47 0.00
 7 7 21 0.29 0.00
 7 7 22 -0.05 0.00
 7 7 23 -0.50 0.00
 7 7 24 -0.18 0.00
 -7 9 26 0.72 0.00
 -7 9 25 0.17 0.00
 -7 9 24 -0.01 0.00
 -7 9 23 0.91 0.00
 -7 9 22 -0.36 0.00
 -7 9 21 -1.20 0.00
 -7 9 20 0.47 0.00
 -7 9 19 0.76 0.00
 -7 9 18 -0.18 0.00
 -7 9 17 0.36 0.00
 -7 9 16 0.14 0.00
 -7 9 15 -1.47 0.00
 -7 9 14 0.08 0.00
 -7 9 13 2.55 0.00
 -7 9 12 0.55 0.00
 -7 9 11 -3.14 0.00
 -7 9 10 -2.24 0.00
 -7 9 9 0.41 0.00
 -7 9 8 3.71 0.00
 -7 9 7 3.53 0.00
 -7 9 6 -4.96 0.00
 -7 9 5 -6.07 0.00
 -7 9 4 4.47 0.00
 -7 9 3 6.35 0.00
 -7 9 2 -2.31 0.00
 -7 9 1 -2.91 0.00
 7 9 0 -0.69 0.00
 7 9 1 0.88 0.00
 7 9 2 2.57 0.00
 7 9 3 -3.65 0.00
 7 9 4 -2.26 0.00
 7 9 5 5.15 0.00
 7 9 6 1.82 0.00
 7 9 7 -4.08 0.00
 7 9 8 -1.39 0.00
 7 9 9 2.52 0.00
 7 9 10 0.47 0.00
 7 9 11 -0.74 0.00
 7 9 12 0.08 0.00
 7 9 13 -1.06 0.00
 7 9 14 -0.44 0.00
 7 9 15 1.31 0.00
 7 9 16 0.58 0.00
 7 9 17 -0.70 0.00
 7 9 18 -0.25 0.00
 7 9 19 0.30 0.00
 7 9 20 0.21 0.00
 7 9 21 0.21 0.00
 7 9 22 -0.07 0.00
 7 9 23 -0.48 0.00
 -7 11 24 -0.08 0.00
 -7 11 23 1.08 0.00
 -7 11 22 0.18 0.00
 -7 11 21 -1.33 0.00
 -7 11 20 0.16 0.00
 -7 11 19 0.74 0.00
 -7 11 18 -0.32 0.00
 -7 11 17 0.27 0.00
 -7 11 16 0.39 0.00
 -7 11 15 -1.00 0.00
 -7 11 14 -0.56 0.00
 -7 11 13 1.47 0.00
 -7 11 12 1.23 0.00
 -7 11 11 -1.53 0.00
 -7 11 10 -2.04 0.00
 -7 11 9 -0.04 0.00
 -7 11 8 2.16 0.00
 -7 11 7 1.97 0.00
 -7 11 6 -2.18 0.00
 -7 11 5 -3.73 0.00
 -7 11 4 1.28 0.00
 -7 11 3 3.93 0.00
 -7 11 2 -0.09 0.00
 -7 11 1 -1.42 0.00
 7 11 0 -1.03 0.00
 7 11 1 0.67 0.00
 7 11 2 1.62 0.00
 7 11 3 -2.31 0.00
 7 11 4 -1.26 0.00
 7 11 5 3.36 0.00
 7 11 6 0.65 0.00
 7 11 7 -2.54 0.00
 7 11 8 -0.43 0.00
 7 11 9 1.60 0.00
 7 11 10 0.04 0.00
 7 11 11 -0.57 0.00
 7 11 12 0.16 0.00
 7 11 13 -0.75 0.00
 7 11 14 0.02 0.00
 7 11 15 1.21 0.00
 7 11 16 0.17 0.00
 7 11 17 -0.82 0.00
 7 11 18 -0.08 0.00
 7 11 19 0.33 0.00
 7 11 20 -0.09 0.00
 7 11 21 0.11 0.00
 -7 13 20 0.17 0.00
 -7 13 19 0.32 0.00
 -7 13 18 -0.47 0.00
 -7 13 17 0.02 0.00
 -7 13 16 0.58 0.00
 -7 13 15 -0.56 0.00
 -7 13 14 -1.08 0.00
 -7 13 13 1.29 0.00
 -7 13 12 1.55 0.00
 -7 13 11 -1.38 0.00
 -7 13 10 -1.74 0.00
 -7 13 9 0.08 0.00
 -7 13 8 1.47 0.00
 -7 13 7 1.08 0.00
 -7 13 6 -0.98 0.00
 -7 13 5 -2.03 0.00
 -7 13 4 0.62 0.00
 -7 13 3 2.03 0.00
 -7 13 2 -0.07 0.00
 -7 13 1 -0.67 0.00
 7 13 0 -1.14 0.00
 7 13 1 0.49 0.00
 7 13 2 1.36 0.00
 7 13 3 -1.88 0.00
 7 13 4 -0.57 0.00
 7 13 5 2.34 0.00
 7 13 6 -0.25 0.00
 7 13 7 -1.44 0.00
 7 13 8 0.15 0.00
 7 13 9 1.27 0.00
 7 13 10 -0.25 0.00
 7 13 11 -0.74 0.00
 7 13 12 0.59 0.00
 7 13 13 -0.25 0.00
 7 13 14 -0.27 0.00
 7 13 15 0.44 0.00
 7 13 16 0.09 0.00
 7 13 17 -0.34 0.00
 -7 15 15 -0.23 0.00
 -7 15 14 -0.78 0.00
 -7 15 13 0.98 0.00
 -7 15 12 0.98 0.00
 -7 15 11 -1.29 0.00
 -7 15 10 -0.84 0.00
 -7 15 9 0.15 0.00
 -7 15 8 0.84 0.00
 -7 15 7 0.36 0.00
 -7 15 6 -0.68 0.00
 -7 15 5 -0.75 0.00
 -7 15 4 0.88 0.00
 -7 15 3 1.15 0.00
 -7 15 2 -0.16 0.00
 -7 15 1 -0.38 0.00
 7 15 0 -1.54 0.00
 7 15 1 0.62 0.00
 7 15 2 1.39 0.00
 7 15 3 -1.45 0.00
 7 15 4 -0.55 0.00
 7 15 5 1.46 0.00
 7 15 6 0.14 0.00
 7 15 7 -0.79 0.00
 7 15 8 -0.17 0.00
 7 15 9 0.98 0.00
 7 15 10 -0.12 0.00
 7 15 11 -0.79 0.00
 7 15 12 0.24 0.00
 -7 17 3 0.62 0.00
 -7 17 2 -0.11 0.00
 -7 17 1 -0.30 0.00
 7 17 0 -1.18 0.00
 7 17 1 0.08 0.00
 -8 0 30 -0.54 0.00
 -8 0 28 0.95 0.00
 -8 0 26 -1.22 0.00
 -8 0 24 1.11 0.00
 -8 0 22 0.41 0.00
 -8 0 20 -1.73 0.00
 -8 0 18 2.79 0.00
 -8 0 16 -1.96 0.00
 -8 0 14 -2.02 0.00
 -8 0 12 5.39 0.00
 -8 0 10 -3.71 0.00
 -8 0 8 -4.17 0.00
 -8 0 6 12.32 0.00
 -8 0 4 -15.42 0.00
 -8 0 2 13.52 0.00
 8 0 0 -11.65 0.00
 8 0 2 6.05 0.00
 8 0 4 1.77 0.00
 8 0 6 -6.10 0.00
 8 0 8 6.12 0.00
 8 0 10 -3.08 0.00
 8 0 12 0.74 0.00
 8 0 14 -0.04 0.00
 8 0 16 -0.14 0.00
 8 0 18 0.67 0.00
 8 0 20 -0.82 0.00
 8 0 22 0.34 0.00
 8 0 24 0.06 0.00
 8 0 26 -0.25 0.00
 -8 2 31 0.01 0.00
 -8 2 30 -0.46 0.00
 -8 2 29 0.13 0.00
 -8 2 28 0.88 0.00
 -8 2 27 0.12 0.00
 -8 2 26 -0.95 0.00
 -8 2 25 -0.28 0.00
 -8 2 24 0.70 0.00
 -8 2 23 -0.16 0.00
 -8 2 22 0.51 0.00
 -8 2 21 0.38 0.00
 -8 2 20 -1.58 0.00
 -8 2 19 -0.07 0.00
 -8 2 18 2.42 0.00
 -8 2 17 -0.37 0.00
 -8 2 16 -1.65 0.00
 -8 2 15 1.27 0.00
 -8 2 14 -1.99 0.00
 -8 2 13 -2.28 0.00
 -8 2 12 4.99 0.00
 -8 2 11 2.32 0.00
 -8 2 10 -2.80 0.00
 -8 2 9 -0.34 0.00
 -8 2 8 -4.81 0.00
 -8 2 7 -3.61 0.00
 -8 2 6 12.38 0.00
 -8 2 5 6.22 0.00
 -8 2 4 -16.14 0.00
 -8 2 3 -5.47 0.00
 -8 2 2 14.37 0.00
 -8 2 1 3.70 0.00
 8 2 0 -10.72 0.00
 8 2 1 1.73 0.00
 8 2 2 5.08 0.00
 8 2 3 2.00 0.00
 8 2 4 1.17 0.00
 8 2 5 -4.47 0.00
 8 2 6 -5.17 0.00
 8 2 7 3.35 0.00
 8 2 8 5.46 0.00
 8 2 9 -1.44 0.00
 8 2 10 -2.83 0.00
 8 2 11 0.20 0.00
 8 2 12 0.89 0.00
 8 2 13 0.45 0.00
 8 2 14 -0.04 0.00
 8 2 15 -0.84 0.00
 8 2 16 -0.33 0.00
 8 2 17 0.83 0.00
 8 2 18 0.78 0.00
 8 2 19 -0.18 0.00
 8 2 20 -0.94 0.00
 8 2 21 0.09 0.00
 8 2 22 0.32 0.00
 8 2 23 -0.38 0.00
 8 2 24 0.35 0.00
 8 2 25 0.34 0.00
 8 2 26 -0.37 0.00
 8 2 27 -0.28 0.00
 -8 4 30 -0.04 0.00
 -8 4 29 0.20 0.00
 -8 4 28 0.38 0.00
 -8 4 27 0.16 0.00
 -8 4 26 -0.05 0.00
 -8 4 25 -0.07 0.00
 -8 4 24 -0.25 0.00
 -8 4 23 -0.65 0.00
 -8 4 22 0.42 0.00
 -8 4 21 0.85 0.00
 -8 4 20 -1.18 0.00
 -8 4 19 -0.37 0.00
 -8 4 18 2.01 0.00
 -8 4 17 -0.51 0.00
 -8 4 16 -1.34 0.00
 -8 4 15 2.28 0.00
 -8 4 14 -1.76 0.00
 -8 4 13 -4.50 0.00
 -8 4 12 4.25 0.00
 -8 4 11 4.69 0.00
 -8 4 10 -1.60 0.00
 -8 4 9 -1.14 0.00
 -8 4 8 -5.44 0.00
 -8 4 7 -4.20 0.00
 -8 4 6 11.16 0.00
 -8 4 5 7.80 0.00
 -8 4 4 -14.03 0.00
 -8 4 3 -7.32 0.00
 -8 4 2 12.85 0.00
 -8 4 1 3.83 0.00
 8 4 0 -8.24 0.00
 8 4 1 0.67 0.00
 8 4 2 2.67 0.00
 8 4 3 3.49 0.00
 8 4 4 1.34 0.00
 8 4 5 -7.18 0.00
 8 4 6 -4.01 0.00
 8 4 7 6.22 0.00
 8 4 8 4.42 0.00
 8 4 9 -2.93 0.00
 8 4 10 -2.60 0.00
 8 4 11 0.62 0.00
 8 4 12 0.99 0.00
 8 4 13 0.43 0.00
 8 4 14 -0.08 0.00
 8 4 15 -0.96 0.00
 8 4 16 -0.27 0.00
 8 4 17 0.73 0.00
 8 4 18 0.74 0.00
 8 4 19 0.03 0.00
 8 4 20 -0.72 0.00
 8 4 21 0.24 0.00
 8 4 22 0.00 0.00
 8 4 23 -0.38 0.00
 8 4 24 0.39 0.00
 8 4 25 0.03 0.00
 8 4 26 -0.34 0.00
 -8 6 29 -0.08 0.00
 -8 6 28 -0.28 0.00
 -8 6 27 0.27 0.00
 -8 6 26 0.27 0.00
 -8 6 25 0.19 0.00
 -8 6 24 -0.36 0.00
 -8 6 23 -0.55 0.00
 -8 6 22 0.15 0.00
 -8 6 21 0.39 0.00
 -8 6 20 -0.75 0.00
 -8 6 19 -0.49 0.00
 -8 6 18 1.24 0.00
 -8 6 17 -0.10 0.00
 -8 6 16 -0.67 0.00
 -8 6 15 2.05 0.00
 -8 6 14 -1.31 0.00
 -8 6 13 -5.08 0.00
 -8 6 12 2.57 0.00
 -8 6 11 6.17 0.00
 -8 6 10 -0.29 0.00
 -8 6 9 -1.95 0.00
 -8 6 8 -4.79 0.00
 -8 6 7 -3.66 0.00
 -8 6 6 8.38 0.00
 -8 6 5 6.52 0.00
 -8 6 4 -9.40 0.00
 -8 6 3 -6.34 0.00
 -8 6 2 8.57 0.00
 -8 6 1 3.34 0.00
 8 6 0 -4.96 0.00
 8 6 1 0.16 0.00
 8 6 2 0.34 0.00
 8 6 3 3.85 0.00
 8 6 4 1.90 0.00
 8 6 5 -7.24 0.00
 8 6 6 -3.14 0.00
 8 6 7 6.30 0.00
 8 6 8 3.64 0.00
 8 6 9 -3.25 0.00
 8 6 10 -2.41 0.00
 8 6 11 0.63 0.00
 8 6 12 0.55 0.00
 8 6 13 0.71 0.00
 8 6 14 0.34 0.00
 8 6 15 -0.97 0.00
 8 6 16 -0.28 0.00
 8 6 17 0.87 0.00
 8 6 18 0.62 0.00
 8 6 19 -0.24 0.00
 8 6 20 -0.49 0.00
 8 6 21 -0.09 0.00
 8 6 22 -0.14 0.00
 8 6 23 0.19 0.00
 8 6 24 0.11 0.00
 8 6 25 -0.34 0.00
 -8 8 27 0.37 0.00
 -8 8 26 -0.37 0.00
 -8 8 25 -0.15 0.00
 -8 8 24 0.00 0.00
 -8 8 23 -0.56 0.00
 -8 8 22 0.19 0.00
 -8 8 21 0.72 0.00
 -8 8 20 -0.46 0.00
 -8 8 19 -0.73 0.00
 -8 8 18 0.28 0.00
 -8 8 17 -0.03 0.00
 -8 8 16 -0.13 0.00
 -8 8 15 1.26 0.00
 -8 8 14 -0.45 0.00
 -8 8 13 -3.28 0.00
 -8 8 12 0.41 0.00
 -8 8 11 4.73 0.00
 -8 8 10 0.87 0.00
 -8 8 9 -2.03 0.00
 -8 8 8 -2.78 0.00
 -8 8 7 -2.15 0.00
 -8 8 6 4.67 0.00
 -8 8 5 4.82 0.00
 -8 8 4 -5.07 0.00
 -8 8 3 -5.51 0.00
 -8 8 2 3.96 0.00
 -8 8 1 3.21 0.00
 8 8 0 -1.29 0.00
 8 8 1 0.31 0.00
 8 8 2 -1.04 0.00
 8 8 3 2.83 0.00
 8 8 4 1.49 0.00
 8 8 5 -4.85 0.00
 8 8 6 -1.92 0.00
 8 8 7 4.17 0.00
 8 8 8 2.09 0.00
 8 8 9 -2.78 0.00
 8 8 10 -1.20 0.00
 8 8 11 0.82 0.00
 8 8 12 0.03 0.00
 8 8 13 0.78 0.00
 8 8 14 0.71 0.00
 8 8 15 -0.85 0.00
 8 8 16 -0.64 0.00
 8 8 17 0.69 0.00
 8 8 18 0.49 0.00
 8 8 19 -0.32 0.00
 8 8 20 -0.41 0.00
 8 8 21 -0.40 0.00
 8 8 22 -0.13 0.00
 8 8 23 0.60 0.00
 8 8 24 0.42 0.00
 -8 10 25 -0.32 0.00
 -8 10 24 -0.06 0.00
 -8 10 23 -0.93 0.00
 -8 10 22 -0.13 0.00
 -8 10 21 1.33 0.00
 -8 10 20 -0.09 0.00
 -8 10 19 -0.78 0.00
 -8 10 18 0.09 0.00
 -8 10 17 -0.30 0.00
 -8 10 16 -0.20 0.00
 -8 10 15 0.95 0.00
 -8 10 14 0.21 0.00
 -8 10 13 -1.76 0.00
 -8 10 12 -0.71 0.00
 -8 10 11 2.51 0.00
 -8 10 10 1.44 0.00
 -8 10 9 -1.26 0.00
 -8 10 8 -1.77 0.00
 -8 10 7 -0.99 0.00
 -8 10 6 2.33 0.00
 -8 10 5 3.48 0.00
 -8 10 4 -1.94 0.00
 -8 10 3 -4.36 0.00
 -8 10 2 0.96 0.00
 -8 10 1 2.27 0.00
 8 10 0 0.21 0.00
 8 10 1 0.25 0.00
 8 10 2 -0.96 0.00
 8 10 3 1.76 0.00
 8 10 4 1.03 0.00
 8 10 5 -3.09 0.00
 8 10 6 -1.06 0.00
 8 10 7 2.64 0.00
 8 10 8 0.94 0.00
 8 10 9 -2.02 0.00
 8 10 10 -0.41 0.00
 8 10 11 0.96 0.00
 8 10 12 0.20 0.00
 8 10 13 0.40 0.00
 8 10 14 -0.03 0.00
 8 10 15 -0.81 0.00
 8 10 16 -0.27 0.00
 8 10 17 0.62 0.00
 8 10 18 0.11 0.00
 8 10 19 -0.38 0.00
 8 10 20 0.05 0.00
 8 10 21 -0.06 0.00
 -8 12 21 0.58 0.00
 -8 12 20 -0.14 0.00
 -8 12 19 -0.61 0.00
 -8 12 18 0.33 0.00
 -8 12 17 0.11 0.00
 -8 12 16 -0.35 0.00
 -8 12 15 0.43 0.00
 -8 12 14 0.69 0.00
 -8 12 13 -1.19 0.00
 -8 12 12 -1.23 0.00
 -8 12 11 1.45 0.00
 -8 12 10 1.60 0.00
 -8 12 9 -0.45 0.00
 -8 12 8 -1.36 0.00
 -8 12 7 -0.75 0.00
 -8 12 6 1.03 0.00
 -8 12 5 2.24 0.00
 -8 12 4 -0.65 0.00
 -8 12 3 -2.56 0.00
 -8 12 2 0.08 0.00
 -8 12 1 1.33 0.00
 8 12 0 0.82 0.00
 8 12 1 0.31 0.00
 8 12 2 -1.15 0.00
 8 12 3 1.32 0.00
 8 12 4 0.74 0.00
 8 12 5 -2.16 0.00
 8 12 6 -0.21 0.00
 8 12 7 1.53 0.00
 8 12 8 0.39 0.00
 8 12 9 -1.15 0.00
 8 12 10 -0.14 0.00
 8 12 11 0.53 0.00
 8 12 12 -0.24 0.00
 8 12 13 0.25 0.00
 8 12 14 0.14 0.00
 8 12 15 -0.57 0.00
 8 12 16 -0.28 0.00
 8 12 17 0.61 0.00
 8 12 18 0.17 0.00
 -8 14 18 -0.08 0.00
 -8 14 17 -0.16 0.00
 -8 14 16 -0.30 0.00
 -8 14 15 0.35 0.00
 -8 14 14 1.11 0.00
 -8 14 13 -1.17 0.00
 -8 14 12 -1.42 0.00
 -8 14 11 1.31 0.00
 -8 14 10 1.37 0.00
 -8 14 9 -0.30 0.00
 -8 14 8 -1.13 0.00
 -8 14 7 -0.16 0.00
 -8 14 6 0.83 0.00
 -8 14 5 0.98 0.00
 -8 14 4 -1.16 0.00
 -8 14 3 -1.46 0.00
 -8 14 2 0.48 0.00
 -8 14 1 0.67 0.00
 8 14 0 1.18 0.00
 8 14 1 -0.35 0.00
 8 14 2 -1.16 0.00
 8 14 3 1.55 0.00
 8 14 4 0.30 0.00
 8 14 5 -1.68 0.00
 8 14 6 0.36 0.00
 8 14 7 1.15 0.00
 8 14 8 -0.09 0.00
 8 14 9 -1.32 0.00
 8 14 10 0.04 0.00
 8 14 11 0.93 0.00
 8 14 12 -0.19 0.00
 8 14 13 -0.28 0.00
 8 14 14 0.03 0.00
 -8 16 10 0.40 0.00
 -8 16 9 0.10 0.00
 -8 16 8 -0.61 0.00
 -8 16 7 -0.05 0.00
 -8 16 6 0.79 0.00
 -8 16 5 0.30 0.00
 -8 16 4 -1.19 0.00
 -8 16 3 -0.85 0.00
 -8 16 2 0.26 0.00
 -8 16 1 0.24 0.00
 8 16 0 1.35 0.00
 8 16 1 -0.52 0.00
 8 16 2 -1.14 0.00
 8 16 3 1.00 0.00
 8 16 4 0.63 0.00
 8 16 5 -0.96 0.00
 8 16 6 -0.32 0.00
 8 16 7 0.52 0.00
 -9 1 31 -0.01 0.00
 -9 1 30 0.29 0.00
 -9 1 29 -0.04 0.00
 -9 1 28 -0.72 0.00
 -9 1 27 -0.10 0.00
 -9 1 26 1.18 0.00
 -9 1 25 0.21 0.00
 -9 1 24 -1.10 0.00
 -9 1 23 -0.08 0.00
 -9 1 22 -0.31 0.00
 -9 1 21 0.03 0.00
 -9 1 20 1.66 0.00
 -9 1 19 -0.11 0.00
 -9 1 18 -3.37 0.00
 -9 1 17 0.17 0.00
 -9 1 16 3.37 0.00
 -9 1 15 -0.60 0.00
 -9 1 14 -0.08 0.00
 -9 1 13 1.19 0.00
 -9 1 12 -3.62 0.00
 -9 1 11 -1.35 0.00
 -9 1 10 3.30 0.00
 -9 1 9 0.61 0.00
 -9 1 8 2.30 0.00
 -9 1 7 0.86 0.00
 -9 1 6 -8.93 0.00
 -9 1 5 -1.59 0.00
 -9 1 4 14.51 0.00
 -9 1 3 1.35 0.00
 -9 1 2 -17.50 0.00
 -9 1 1 -1.17 0.00
 9 1 0 17.19 0.00
 9 1 1 -0.61 0.00
 9 1 2 -11.68 0.00
 9 1 3 -0.95 0.00
 9 1 4 3.58 0.00
 9 1 5 1.81 0.00
 9 1 6 3.26 0.00
 9 1 7 -1.23 0.00
 9 1 8 -5.42 0.00
 9 1 9 0.48 0.00
 9 1 10 3.80 0.00
 9 1 11 0.01 0.00
 9 1 12 -2.11 0.00
 9 1 13 -0.28 0.00
 9 1 14 1.16 0.00
 9 1 15 0.48 0.00
 9 1 16 -0.42 0.00
 9 1 17 -0.51 0.00
 9 1 18 -0.40 0.00
 9 1 19 0.13 0.00
 9 1 20 0.72 0.00
 9 1 21 -0.06 0.00
 9 1 22 -0.34 0.00
 9 1 23 0.28 0.00
 9 1 24 -0.15 0.00
 9 1 25 -0.26 0.00
 9 1 26 0.42 0.00
 -9 3 30 0.16 0.00
 -9 3 29 -0.17 0.00
 -9 3 28 -0.63 0.00
 -9 3 27 -0.26 0.00
 -9 3 26 0.64 0.00
 -9 3 25 0.33 0.00
 -9 3 24 -0.38 0.00
 -9 3 23 0.25 0.00
 -9 3 22 -0.38 0.00
 -9 3 21 -0.44 0.00
 -9 3 20 1.38 0.00
 -9 3 19 0.10 0.00
 -9 3 18 -2.63 0.00
 -9 3 17 0.34 0.00
 -9 3 16 2.53 0.00
 -9 3 15 -1.65 0.00
 -9 3 14 0.26 0.00
 -9 3 13 3.51 0.00
 -9 3 12 -3.37 0.00
 -9 3 11 -4.18 0.00
 -9 3 10 2.48 0.00
 -9 3 9 2.47 0.00
 -9 3 8 2.81 0.00
 -9 3 7 0.86 0.00
 -9 3 6 -8.60 0.00
 -9 3 5 -3.09 0.00
 -9 3 4 13.77 0.00
 -9 3 3 2.80 0.00
 -9 3 2 -15.74 0.00
 -9 3 1 -1.52 0.00
 9 3 0 13.56 0.00
 9 3 1 -0.33 0.00
 9 3 2 -8.68 0.00
 9 3 3 -2.52 0.00
 9 3 4 2.92 0.00
 9 3 5 4.86 0.00
 9 3 6 2.59 0.00
 9 3 7 -3.85 0.00
 9 3 8 -4.46 0.00
 9 3 9 1.65 0.00
 9 3 10 3.23 0.00
 9 3 11 -0.21 0.00
 9 3 12 -1.80 0.00
 9 3 13 -0.49 0.00
 9 3 14 0.78 0.00
 9 3 15 0.85 0.00
 9 3 16 -0.18 0.00
 9 3 17 -0.65 0.00
 9 3 18 -0.51 0.00
 9 3 19 0.08 0.00
 9 3 20 0.77 0.00
 9 3 21 -0.34 0.00
 9 3 22 -0.19 0.00
 9 3 23 0.49 0.00
 9 3 24 -0.37 0.00
 9 3 25 -0.24 0.00
 9 3 26 0.34 0.00
 -9 5 29 -0.12 0.00
 -9 5 28 0.04 0.00
 -9 5 27 -0.23 0.00
 -9 5 26 -0.21 0.00
 -9 5 25 -0.09 0.00
 -9 5 24 0.20 0.00
 -9 5 23 0.46 0.00
 -9 5 22 -0.12 0.00
 -9 5 21 -0.44 0.00
 -9 5 20 0.97 0.00
 -9 5 19 0.46 0.00
 -9 5 18 -1.79 0.00
 -9 5 17 -0.06 0.00
 -9 5 16 1.44 0.00
 -9 5 15 -1.72 0.00
 -9 5 14 0.72 0.00
 -9 5 13 4.77 0.00
 -9 5 12 -2.90 0.00
 -9 5 11 -6.21 0.00
 -9 5 10 1.63 0.00
 -9 5 9 3.65 0.00
 -9 5 8 2.73 0.00
 -9 5 7 0.38 0.00
 -9 5 6 -6.35 0.00
 -9 5 5 -2.90 0.00
 -9 5 4 9.25 0.00
 -9 5 3 3.03 0.00
 -9 5 2 -10.73 0.00
 -9 5 1 -1.47 0.00
 9 5 0 8.43 0.00
 9 5 1 -0.18 0.00
 9 5 2 -4.29 0.00
 9 5 3 -2.82 0.00
 9 5 4 1.01 0.00
 9 5 5 5.87 0.00
 9 5 6 2.18 0.00
 9 5 7 -5.10 0.00
 9 5 8 -3.60 0.00
 9 5 9 2.47 0.00
 9 5 10 2.65 0.00
 9 5 11 -0.49 0.00
 9 5 12 -1.08 0.00
 9 5 13 -0.44 0.00
 9 5 14 0.32 0.00
 9 5 15 0.75 0.00
 9 5 16 -0.01 0.00
 9 5 17 -0.62 0.00
 9 5 18 -0.60 0.00
 9 5 19 0.13 0.00
 9 5 20 0.42 0.00
 9 5 21 -0.31 0.00
 9 5 22 0.10 0.00
 9 5 23 0.19 0.00
 9 5 24 -0.09 0.00
 9 5 25 0.13 0.00
 -9 7 28 0.37 0.00
 -9 7 27 -0.29 0.00
 -9 7 26 -0.05 0.00
 -9 7 25 -0.01 0.00
 -9 7 24 0.00 0.00
 -9 7 23 0.19 0.00
 -9 7 22 0.02 0.00
 -9 7 21 -0.21 0.00
 -9 7 20 0.51 0.00
 -9 7 19 0.61 0.00
 -9 7 18 -0.57 0.00
 -9 7 17 -0.35 0.00
 -9 7 16 0.37 0.00
 -9 7 15 -0.93 0.00
 -9 7 14 0.54 0.00
 -9 7 13 3.74 0.00
 -9 7 12 -1.31 0.00
 -9 7 11 -5.77 0.00
 -9 7 10 0.60 0.00
 -9 7 9 3.56 0.00
 -9 7 8 1.46 0.00
 -9 7 7 -0.01 0.00
 -9 7 6 -3.44 0.00
 -9 7 5 -2.27 0.00
 -9 7 4 4.76 0.00
 -9 7 3 3.22 0.00
 -9 7 2 -5.29 0.00
 -9 7 1 -2.37 0.00
 9 7 0 3.47 0.00
 9 7 1 -0.93 0.00
 9 7 2 -1.06 0.00
 9 7 3 -1.88 0.00
 9 7 4 -0.06 0.00
 9 7 5 4.17 0.00
 9 7 6 1.53 0.00
 9 7 7 -3.87 0.00
 9 7 8 -2.46 0.00
 9 7 9 2.51 0.00
 9 7 10 1.68 0.00
 9 7 11 -0.66 0.00
 9 7 12 -0.14 0.00
 9 7 13 -0.43 0.00
 9 7 14 -0.54 0.00
 9 7 15 0.53 0.00
 9 7 16 0.49 0.00
 9 7 17 -0.73 0.00
 9 7 18 -0.73 0.00
 9 7 19 0.22 0.00
 9 7 20 0.45 0.00
 9 7 21 0.35 0.00
 9 7 22 0.22 0.00
 9 7 23 -0.41 0.00
 -9 9 26 0.15 0.00
 -9 9 25 0.51 0.00
 -9 9 24 -0.03 0.00
 -9 9 23 0.44 0.00
 -9 9 22 0.20 0.00
 -9 9 21 -0.85 0.00
 -9 9 20 0.07 0.00
 -9 9 19 0.60 0.00
 -9 9 18 -0.02 0.00
 -9 9 17 0.16 0.00
 -9 9 16 0.20 0.00
 -9 9 15 -0.67 0.00
 -9 9 14 -0.08 0.00
 -9 9 13 2.02 0.00
 -9 9 12 0.17 0.00
 -9 9 11 -3.56 0.00
 -9 9 10 -0.46 0.00
 -9 9 9 2.64 0.00
 -9 9 8 0.84 0.00
 -9 9 7 -0.35 0.00
 -9 9 6 -1.84 0.00
 -9 9 5 -2.29 0.00
 -9 9 4 2.15 0.00
 -9 9 3 3.63 0.00
 -9 9 2 -1.84 0.00
 -9 9 1 -2.53 0.00
 9 9 0 0.91 0.00
 9 9 1 -1.15 0.00
 9 9 2 -0.14 0.00
 9 9 3 -0.90 0.00
 9 9 4 -0.23 0.00
 9 9 5 2.32 0.00
 9 9 6 0.84 0.00
 9 9 7 -2.38 0.00
 9 9 8 -1.05 0.00
 9 9 9 2.22 0.00
 9 9 10 0.60 0.00
 9 9 11 -1.12 0.00
 9 9 12 -0.08 0.00
 9 9 13 -0.03 0.00
 9 9 14 -0.36 0.00
 9 9 15 0.21 0.00
 9 9 16 0.43 0.00
 9 9 17 -0.38 0.00
 9 9 18 -0.31 0.00
 9 9 19 0.26 0.00
 9 9 20 0.13 0.00
 9 9 21 0.27 0.00
 9 9 22 0.42 0.00
 -9 11 23 0.36 0.00
 -9 11 22 0.44 0.00
 -9 11 21 -0.80 0.00
 -9 11 20 0.04 0.00
 -9 11 19 0.69 0.00
 -9 11 18 -0.11 0.00
 -9 11 17 -0.03 0.00
 -9 11 16 0.08 0.00
 -9 11 15 -0.44 0.00
 -9 11 14 -0.16 0.00
 -9 11 13 1.32 0.00
 -9 11 12 0.62 0.00
 -9 11 11 -2.05 0.00
 -9 11 10 -1.04 0.00
 -9 11 9 1.47 0.00
 -9 11 8 0.95 0.00
 -9 11 7 -0.15 0.00
 -9 11 6 -1.00 0.00
 -9 11 5 -1.84 0.00
 -9 11 4 0.74 0.00
 -9 11 3 2.55 0.00
 -9 11 2 -0.33 0.00
 -9 11 1 -1.74 0.00
 9 11 0 -0.19 0.00
 9 11 1 -1.02 0.00
 9 11 2 0.56 0.00
 9 11 3 -0.72 0.00
 9 11 4 -0.66 0.00
 9 11 5 1.79 0.00
 9 11 6 0.65 0.00
 9 11 7 -1.46 0.00
 9 11 8 -0.79 0.00
 9 11 9 1.19 0.00
 9 11 10 0.38 0.00
 9 11 11 -0.67 0.00
 9 11 12 -0.11 0.00
 9 11 13 0.01 0.00
 9 11 14 -0.01 0.00
 9 11 15 0.36 0.00
 9 11 16 0.35 0.00
 9 11 17 -0.60 0.00
 9 11 18 -0.19 0.00
 9 11 19 0.53 0.00
 -9 13 20 0.05 0.00
 -9 13 19 0.23 0.00
 -9 13 18 -0.01 0.00
 -9 13 17 -0.12 0.00
 -9 13 16 0.22 0.00
 -9 13 15 -0.19 0.00
 -9 13 14 -0.88 0.00
 -9 13 13 1.04 0.00
 -9 13 12 1.31 0.00
 -9 13 11 -1.22 0.00
 -9 13 10 -1.43 0.00
 -9 13 9 0.56 0.00
 -9 13 8 1.02 0.00
 -9 13 7 0.00 0.00
 -9 13 6 -0.75 0.00
 -9 13 5 -1.25 0.00
 -9 13 4 1.13 0.00
 -9 13 3 1.80 0.00
 -9 13 2 -0.50 0.00
 -9 13 1 -1.33 0.00
 9 13 0 -0.89 0.00
 9 13 1 -0.65 0.00
 9 13 2 1.00 0.00
 9 13 3 -0.75 0.00
 9 13 4 -0.27 0.00
 9 13 5 1.25 0.00
 9 13 6 -0.35 0.00
 9 13 7 -1.02 0.00
 9 13 8 -0.15 0.00
 9 13 9 1.02 0.00
 9 13 10 0.15 0.00
 9 13 11 -0.68 0.00
 9 13 12 0.21 0.00
 9 13 13 0.42 0.00
 9 13 14 -0.32 0.00
 9 13 15 -0.17 0.00
 9 13 16 0.46 0.00
 -9 15 14 -0.87 0.00
 -9 15 13 1.00 0.00
 -9 15 12 0.95 0.00
 -9 15 11 -0.95 0.00
 -9 15 10 -0.72 0.00
 -9 15 9 0.22 0.00
 -9 15 8 0.69 0.00
 -9 15 7 -0.32 0.00
 -9 15 6 -0.79 0.00
 -9 15 5 -0.47 0.00
 -9 15 4 1.52 0.00
 -9 15 3 1.14 0.00
 -9 15 2 -0.61 0.00
 -9 15 1 -0.37 0.00
 9 15 0 -1.15 0.00
 9 15 1 0.54 0.00
 9 15 2 1.08 0.00
 9 15 3 -1.23 0.00
 9 15 4 -0.41 0.00
 9 15 5 1.14 0.00
 9 15 6 -0.19 0.00
 9 15 7 -0.85 0.00
 9 15 8 -0.11 0.00
 9 15 9 0.98 0.00
 9 15 10 0.34 0.00
 -10 0 30 0.02 0.00
 -10 0 28 0.28 0.00
 -10 0 26 -1.00 0.00
 -10 0 24 1.15 0.00
 -10 0 22 0.07 0.00
 -10 0 20 -1.54 0.00
 -10 0 18 3.93 0.00
 -10 0 16 -4.61 0.00
 -10 0 14 2.01 0.00
 -10 0 12 1.78 0.00
 -10 0 10 -2.60 0.00
 -10 0 8 -0.74 0.00
 -10 0 6 5.37 0.00
 -10 0 4 -11.70 0.00
 -10 0 2 17.56 0.00
 10 0 0 -18.98 0.00
 10 0 2 14.65 0.00
 10 0 4 -6.72 0.00
 10 0 6 -1.31 0.00
 10 0 8 4.43 0.00
 10 0 10 -3.90 0.00
 10 0 12 2.84 0.00
 10 0 14 -1.87 0.00
 10 0 16 0.83 0.00
 10 0 18 0.07 0.00
 10 0 20 -0.42 0.00
 10 0 22 0.30 0.00
 10 0 24 0.03 0.00
 10 0 26 -0.48 0.00
 -10 2 30 0.06 0.00
 -10 2 29 0.02 0.00
 -10 2 28 0.38 0.00
 -10 2 27 0.29 0.00
 -10 2 26 -0.84 0.00
 -10 2 25 -0.45 0.00
 -10 2 24 0.79 0.00
 -10 2 23 0.21 0.00
 -10 2 22 0.17 0.00
 -10 2 21 -0.15 0.00
 -10 2 20 -1.37 0.00
 -10 2 19 0.24 0.00
 -10 2 18 3.31 0.00
 -10 2 17 -0.23 0.00
 -10 2 16 -3.96 0.00
 -10 2 15 1.05 0.00
 -10 2 14 1.80 0.00
 -10 2 13 -2.31 0.00
 -10 2 12 1.62 0.00
 -10 2 11 2.83 0.00
 -10 2 10 -2.28 0.00
 -10 2 9 -2.09 0.00
 -10 2 8 -1.02 0.00
 -10 2 7 0.67 0.00
 -10 2 6 5.74 0.00
 -10 2 5 -0.02 0.00
 -10 2 4 -11.88 0.00
 -10 2 3 0.03 0.00
 -10 2 2 16.61 0.00
 -10 2 1 0.23 0.00
 10 2 0 -16.94 0.00
 10 2 1 0.17 0.00
 10 2 2 13.08 0.00
 10 2 3 1.27 0.00
 10 2 4 -6.27 0.00
 10 2 5 -2.30 0.00
 10 2 6 -1.05 0.00
 10 2 7 1.57 0.00
 10 2 8 3.94 0.00
 10 2 9 -0.48 0.00
 10 2 10 -3.52 0.00
 10 2 11 -0.11 0.00
 10 2 12 2.44 0.00
 10 2 13 0.36 0.00
 10 2 14 -1.47 0.00
 10 2 15 -0.60 0.00
 10 2 16 0.70 0.00
 10 2 17 0.57 0.00
 10 2 18 0.13 0.00
 10 2 19 -0.15 0.00
 10 2 20 -0.58 0.00
 10 2 21 0.29 0.00
 10 2 22 0.26 0.00
 10 2 23 -0.48 0.00
 10 2 24 0.18 0.00
 10 2 25 0.28 0.00
 -10 4 30 0.16 0.00
 -10 4 29 0.08 0.00
 -10 4 28 0.19 0.00
 -10 4 27 0.40 0.00
 -10 4 26 -0.14 0.00
 -10 4 25 -0.24 0.00
 -10 4 24 0.17 0.00
 -10 4 23 -0.16 0.00
 -10 4 22 0.06 0.00
 -10 4 21 0.18 0.00
 -10 4 20 -1.02 0.00
 -10 4 19 -0.12 0.00
 -10 4 18 2.21 0.00
 -10 4 17 0.02 0.00
 -10 4 16 -2.45 0.00
 -10 4 15 1.38 0.00
 -10 4 14 0.76 0.00
 -10 4 13 -3.95 0.00
 -10 4 12 1.84 0.00
 -10 4 11 5.48 0.00
 -10 4 10 -1.89 0.00
 -10 4 9 -4.42 0.00
 -10 4 8 -1.05 0.00
 -10 4 7 2.05 0.00
 -10 4 6 4.46 0.00
 -10 4 5 -0.52 0.00
 -10 4 4 -8.89 0.00
 -10 4 3 0.37 0.00
 -10 4 2 12.25 0.00
 -10 4 1 -0.41 0.00
 10 4 0 -11.52 0.00
 10 4 1 -0.08 0.00
 10 4 2 8.40 0.00
 10 4 3 1.85 0.00
 10 4 4 -4.11 0.00
 10 4 5 -3.88 0.00
 10 4 6 -0.90 0.00
 10 4 7 3.08 0.00
 10 4 8 3.07 0.00
 10 4 9 -1.26 0.00
 10 4 10 -2.65 0.00
 10 4 11 0.12 0.00
 10 4 12 1.52 0.00
 10 4 13 0.42 0.00
 10 4 14 -0.85 0.00
 10 4 15 -0.57 0.00
 10 4 16 0.40 0.00
 10 4 17 0.41 0.00
 10 4 18 0.26 0.00
 10 4 19 -0.20 0.00
 10 4 20 -0.35 0.00
 10 4 21 0.62 0.00
 10 4 22 0.03 0.00
 10 4 23 -0.41 0.00
 10 4 24 0.11 0.00
 10 4 25 0.07 0.00
 -10 6 28 -0.47 0.00
 -10 6 27 0.13 0.00
 -10 6 26 0.31 0.00
 -10 6 25 0.13 0.00
 -10 6 24 0.05 0.00
 -10 6 23 0.01 0.00
 -10 6 22 -0.17 0.00
 -10 6 21 -0.06 0.00
 -10 6 20 -0.58 0.00
 -10 6 19 -0.44 0.00
 -10 6 18 0.91 0.00
 -10 6 17 0.58 0.00
 -10 6 16 -0.84 0.00
 -10 6 15 0.69 0.00
 -10 6 14 -0.14 0.00
 -10 6 13 -3.78 0.00
 -10 6 12 1.50 0.00
 -10 6 11 6.05 0.00
 -10 6 10 -1.35 0.00
 -10 6 9 -4.77 0.00
 -10 6 8 -0.29 0.00
 -10 6 7 2.33 0.00
 -10 6 6 1.90 0.00
 -10 6 5 -0.71 0.00
 -10 6 4 -4.14 0.00
 -10 6 3 -0.26 0.00
 -10 6 2 6.29 0.00
 -10 6 1 0.73 0.00
 10 6 0 -5.49 0.00
 10 6 1 0.90 0.00
 10 6 2 3.50 0.00
 10 6 3 1.12 0.00
 10 6 4 -1.78 0.00
 10 6 5 -3.24 0.00
 10 6 6 -0.82 0.00
 10 6 7 3.01 0.00
 10 6 8 2.31 0.00
 10 6 9 -1.77 0.00
 10 6 10 -1.70 0.00
 10 6 11 0.44 0.00
 10 6 12 0.36 0.00
 10 6 13 0.20 0.00
 10 6 14 0.01 0.00
 10 6 15 -0.40 0.00
 10 6 16 -0.21 0.00
 10 6 17 0.63 0.00
 10 6 18 0.68 0.00
 10 6 19 -0.16 0.00
 10 6 20 -0.28 0.00
 10 6 21 0.06 0.00
 10 6 22 -0.11 0.00
 10 6 23 0.03 0.00
 10 6 24 -0.10 0.00
 -10 8 27 0.41 0.00
 -10 8 26 0.07 0.00
 -10 8 25 -0.40 0.00
 -10 8 24 0.16 0.00
 -10 8 23 0.12 0.00
 -10 8 22 -0.30 0.00
 -10 8 21 0.16 0.00
 -10 8 20 -0.11 0.00
 -10 8 19 -0.38 0.00
 -10 8 18 0.06 0.00
 -10 8 17 0.25 0.00
 -10 8 16 -0.31 0.00
 -10 8 15 0.15 0.00
 -10 8 14 0.10 0.00
 -10 8 13 -2.09 0.00
 -10 8 12 0.36 0.00
 -10 8 11 4.20 0.00
 -10 8 10 -0.63 0.00
 -10 8 9 -3.69 0.00
 -10 8 8 0.38 0.00
 -10 8 7 1.88 0.00
 -10 8 6 0.63 0.00
 -10 8 5 0.24 0.00
 -10 8 4 -1.56 0.00
 -10 8 3 -1.81 0.00
 -10 8 2 2.24 0.00
 -10 8 1 2.05 0.00
 10 8 0 -1.84 0.00
 10 8 1 1.71 0.00
 10 8 2 1.27 0.00
 10 8 3 -0.02 0.00
 10 8 4 -0.81 0.00
 10 8 5 -1.37 0.00
 10 8 6 -0.33 0.00
 10 8 7 1.88 0.00
 10 8 8 1.04 0.00
 10 8 9 -1.94 0.00
 10 8 10 -0.66 0.00
 10 8 11 0.93 0.00
 10 8 12 -0.23 0.00
 10 8 13 -0.27 0.00
 10 8 14 0.57 0.00
 10 8 15 0.16 0.00
 10 8 16 -0.47 0.00
 10 8 17 0.32 0.00
 10 8 18 0.63 0.00
 10 8 19 0.04 0.00
 10 8 20 -0.30 0.00
 10 8 21 -0.53 0.00
 10 8 22 -0.44 0.00
 -10 10 25 -0.70 0.00
 -10 10 24 0.06 0.00
 -10 10 23 -0.05 0.00
 -10 10 22 -0.58 0.00
 -10 10 21 0.55 0.00
 -10 10 20 0.07 0.00
 -10 10 19 -0.37 0.00
 -10 10 18 0.01 0.00
 -10 10 17 -0.16 0.00
 -10 10 16 -0.16 0.00
 -10 10 15 0.36 0.00
 -10 10 14 0.10 0.00
 -10 10 13 -1.40 0.00
 -10 10 12 -0.22 0.00
 -10 10 11 2.67 0.00
 -10 10 10 0.34 0.00
 -10 10 9 -2.53 0.00
 -10 10 8 -0.31 0.00
 -10 10 7 1.26 0.00
 -10 10 6 0.72 0.00
 -10 10 5 0.84 0.00
 -10 10 4 -0.75 0.00
 -10 10 3 -1.90 0.00
 -10 10 2 0.77 0.00
 -10 10 1 1.78 0.00
 10 10 0 -0.74 0.00
 10 10 1 1.50 0.00
 10 10 2 0.49 0.00
 10 10 3 0.08 0.00
 10 10 4 -0.04 0.00
 10 10 5 -1.08 0.00
 10 10 6 -0.35 0.00
 10 10 7 1.21 0.00
 10 10 8 0.53 0.00
 10 10 9 -1.35 0.00
 10 10 10 -0.25 0.00
 10 10 11 0.90 0.00
 10 10 12 0.06 0.00
 10 10 13 -0.38 0.00
 10 10 14 0.14 0.00
 10 10 15 0.16 0.00
 10 10 16 -0.29 0.00
 10 10 17 0.32 0.00
 10 10 18 0.19 0.00
 10 10 19 -0.44 0.00
 10 10 20 0.10 0.00
 -10 12 21 0.11 0.00
 -10 12 20 -0.19 0.00
 -10 12 19 -0.51 0.00
 -10 12 18 0.00 0.00
 -10 12 17 0.29 0.00
 -10 12 16 0.06 0.00
 -10 12 15 0.10 0.00
 -10 12 14 0.24 0.00
 -10 12 13 -1.02 0.00
 -10 12 12 -0.71 0.00
 -10 12 11 1.49 0.00
 -10 12 10 1.00 0.00
 -10 12 9 -1.20 0.00
 -10 12 8 -0.64 0.00
 -10 12 7 0.53 0.00
 -10 12 6 0.57 0.00
 -10 12 5 0.89 0.00
 -10 12 4 -0.85 0.00
 -10 12 3 -1.50 0.00
 -10 12 2 0.31 0.00
 -10 12 1 1.67 0.00
 10 12 0 0.55 0.00
 10 12 1 1.54 0.00
 10 12 2 -0.68 0.00
 10 12 3 -0.02 0.00
 10 12 4 0.31 0.00
 10 12 5 -0.79 0.00
 10 12 6 -0.02 0.00
 10 12 7 0.73 0.00
 10 12 8 0.42 0.00
 10 12 9 -0.58 0.00
 10 12 10 -0.12 0.00
 10 12 11 0.45 0.00
 10 12 12 -0.28 0.00
 10 12 13 -0.49 0.00
 10 12 14 0.51 0.00
 10 12 15 0.17 0.00
 10 12 16 -0.74 0.00
 10 12 17 0.41 0.00
 -10 14 17 -0.12 0.00
 -10 14 16 -0.11 0.00
 -10 14 15 0.20 0.00
 -10 14 14 0.89 0.00
 -10 14 13 -0.92 0.00
 -10 14 12 -1.05 0.00
 -10 14 11 0.90 0.00
 -10 14 10 0.95 0.00
 -10 14 9 -0.61 0.00
 -10 14 8 -0.63 0.00
 -10 14 7 0.59 0.00
 -10 14 6 0.77 0.00
 -10 14 5 0.68 0.00
 -10 14 4 -1.74 0.00
 -10 14 3 -1.35 0.00
 -10 14 2 0.80 0.00
 -10 14 1 0.92 0.00
 10 14 0 0.95 0.00
 10 14 1 0.38 0.00
 10 14 2 -0.99 0.00
 10 14 3 0.42 0.00
 10 14 4 0.15 0.00
 10 14 5 -0.65 0.00
 10 14 6 0.58 0.00
 10 14 7 0.81 0.00
 10 14 8 0.07 0.00
 10 14 9 -0.92 0.00
 10 14 10 -0.44 0.00
 10 14 11 0.81 0.00
 10 14 12 0.22 0.00
 -10 16 8 -0.16 0.00
 -10 16 7 0.38 0.00
 -10 16 6 0.44 0.00
 -10 16 5 0.41 0.00
 -10 16 4 -1.21 0.00
 -10 16 3 -0.89 0.00
 -10 16 2 0.42 0.00
 -10 16 1 0.07 0.00
 10 16 0 0.92 0.00
 10 16 1 -0.55 0.00
 10 16 2 -0.95 0.00
 10 16 3 0.76 0.00
 -11 1 30 -0.39 0.00
 -11 1 29 0.02 0.00
 -11 1 28 0.17 0.00
 -11 1 27 -0.16 0.00
 -11 1 26 0.62 0.00
 -11 1 25 0.33 0.00
 -11 1 24 -0.94 0.00
 -11 1 23 -0.32 0.00
 -11 1 22 0.16 0.00
 -11 1 21 0.32 0.00
 -11 1 20 1.23 0.00
 -11 1 19 -0.25 0.00
 -11 1 18 -3.77 0.00
 -11 1 17 0.09 0.00
 -11 1 16 4.91 0.00
 -11 1 15 -0.50 0.00
 -11 1 14 -3.38 0.00
 -11 1 13 1.08 0.00
 -11 1 12 0.17 0.00
 -11 1 11 -1.20 0.00
 -11 1 10 1.27 0.00
 -11 1 9 0.97 0.00
 -11 1 8 0.02 0.00
 -11 1 7 -0.83 0.00
 -11 1 6 -2.65 0.00
 -11 1 5 0.92 0.00
 -11 1 4 8.54 0.00
 -11 1 3 -0.70 0.00
 -11 1 2 -14.77 0.00
 -11 1 1 0.15 0.00
 11 1 0 16.69 0.00
 11 1 1 -0.13 0.00
 11 1 2 -14.22 0.00
 11 1 3 -0.24 0.00
 11 1 4 7.63 0.00
 11 1 5 0.50 0.00
 11 1 6 -0.09 0.00
 11 1 7 -0.19 0.00
 11 1 8 -2.93 0.00
 11 1 9 -0.13 0.00
 11 1 10 3.27 0.00
 11 1 11 0.14 0.00
 11 1 12 -2.73 0.00
 11 1 13 -0.08 0.00
 11 1 14 1.83 0.00
 11 1 15 0.24 0.00
 11 1 16 -0.89 0.00
 11 1 17 -0.32 0.00
 11 1 18 0.14 0.00
 11 1 19 0.09 0.00
 11 1 20 0.27 0.00
 11 1 21 -0.18 0.00
 11 1 22 -0.28 0.00
 11 1 23 0.31 0.00
 11 1 24 0.06 0.00
 11 1 25 -0.13 0.00
 -11 3 30 -0.34 0.00
 -11 3 29 0.11 0.00
 -11 3 28 -0.04 0.00
 -11 3 27 -0.55 0.00
 -11 3 26 0.31 0.00
 -11 3 25 0.58 0.00
 -11 3 24 -0.45 0.00
 -11 3 23 -0.34 0.00
 -11 3 22 0.10 0.00
 -11 3 21 0.38 0.00
 -11 3 20 0.92 0.00
 -11 3 19 -0.36 0.00
 -11 3 18 -2.62 0.00
 -11 3 17 0.11 0.00
 -11 3 16 3.61 0.00
 -11 3 15 -1.07 0.00
 -11 3 14 -2.69 0.00
 -11 3 13 2.87 0.00
 -11 3 12 -0.04 0.00
 -11 3 11 -3.95 0.00
 -11 3 10 1.33 0.00
 -11 3 9 3.69 0.00
 -11 3 8 0.04 0.00
 -11 3 7 -2.91 0.00
 -11 3 6 -2.64 0.00
 -11 3 5 2.64 0.00
 -11 3 4 7.58 0.00
 -11 3 3 -2.35 0.00
 -11 3 2 -12.26 0.00
 -11 3 1 1.24 0.00
 11 3 0 13.20 0.00
 11 3 1 0.07 0.00
 11 3 2 -11.26 0.00
 11 3 3 -0.73 0.00
 11 3 4 6.28 0.00
 11 3 5 1.65 0.00
 11 3 6 -0.23 0.00
 11 3 7 -0.96 0.00
 11 3 8 -2.35 0.00
 11 3 9 0.06 0.00
 11 3 10 2.57 0.00
 11 3 11 0.23 0.00
 11 3 12 -1.82 0.00
 11 3 13 -0.28 0.00
 11 3 14 1.22 0.00
 11 3 15 0.32 0.00
 11 3 16 -0.78 0.00
 11 3 17 -0.35 0.00
 11 3 18 0.11 0.00
 11 3 19 0.29 0.00
 11 3 20 0.28 0.00
 11 3 21 -0.63 0.00
 11 3 22 -0.11 0.00
 11 3 23 0.48 0.00
 11 3 24 -0.05 0.00
 11 3 25 -0.14 0.00
 -11 5 29 -0.01 0.00
 -11 5 28 0.35 0.00
 -11 5 27 -0.24 0.00
 -11 5 26 -0.30 0.00
 -11 5 25 0.04 0.00
 -11 5 24 -0.19 0.00
 -11 5 23 -0.19 0.00
 -11 5 22 0.30 0.00
 -11 5 21 0.33 0.00
 -11 5 20 0.54 0.00
 -11 5 19 0.03 0.00
 -11 5 18 -1.20 0.00
 -11 5 17 -0.42 0.00
 -11 5 16 1.57 0.00
 -11 5 15 -0.66 0.00
 -11 5 14 -1.00 0.00
 -11 5 13 3.38 0.00
 -11 5 12 -0.61 0.00
 -11 5 11 -5.50 0.00
 -11 5 10 1.20 0.00
 -11 5 9 5.14 0.00
 -11 5 8 -0.46 0.00
 -11 5 7 -3.87 0.00
 -11 5 6 -0.67 0.00
 -11 5 5 3.17 0.00
 -11 5 4 3.61 0.00
 -11 5 3 -2.41 0.00
 -11 5 2 -6.92 0.00
 -11 5 1 0.86 0.00
 11 5 0 7.25 0.00
 11 5 1 -0.59 0.00
 11 5 2 -6.06 0.00
 11 5 3 -0.45 0.00
 11 5 4 3.66 0.00
 11 5 5 1.87 0.00
 11 5 6 -0.08 0.00
 11 5 7 -1.53 0.00
 11 5 8 -1.70 0.00
 11 5 9 0.71 0.00
 11 5 10 1.50 0.00
 11 5 11 -0.07 0.00
 11 5 12 -0.67 0.00
 11 5 13 -0.20 0.00
 11 5 14 0.50 0.00
 11 5 15 0.28 0.00
 11 5 16 -0.17 0.00
 11 5 17 -0.44 0.00
 11 5 18 -0.26 0.00
 11 5 19 0.32 0.00
 11 5 20 0.05 0.00
 11 5 21 -0.57 0.00
 11 5 22 -0.03 0.00
 11 5 23 0.26 0.00
 11 5 24 0.21 0.00
 -11 7 27 0.00 0.00
 -11 7 26 -0.39 0.00
 -11 7 25 0.07 0.00
 -11 7 24 -0.19 0.00
 -11 7 23 -0.44 0.00
 -11 7 22 0.37 0.00
 -11 7 21 0.36 0.00
 -11 7 20 0.10 0.00
 -11 7 19 0.20 0.00
 -11 7 18 -0.06 0.00
 -11 7 17 -0.62 0.00
 -11 7 16 0.39 0.00
 -11 7 15 0.15 0.00
 -11 7 14 -0.25 0.00
 -11 7 13 2.14 0.00
 -11 7 12 -0.52 0.00
 -11 7 11 -4.43 0.00
 -11 7 10 1.16 0.00
 -11 7 9 4.36 0.00
 -11 7 8 -1.28 0.00
 -11 7 7 -3.33 0.00
 -11 7 6 0.73 0.00
 -11 7 5 2.09 0.00
 -11 7 4 0.63 0.00
 -11 7 3 -0.53 0.00
 -11 7 2 -2.28 0.00
 -11 7 1 -0.96 0.00
 11 7 0 2.52 0.00
 11 7 1 -1.74 0.00
 11 7 2 -2.37 0.00
 11 7 3 0.61 0.00
 11 7 4 1.81 0.00
 11 7 5 0.60 0.00
 11 7 6 -0.14 0.00
 11 7 7 -1.18 0.00
 11 7 8 -0.91 0.00
 11 7 9 1.25 0.00
 11 7 10 0.55 0.00
 11 7 11 -0.61 0.00
 11 7 12 0.31 0.00
 11 7 13 0.38 0.00
 11 7 14 -0.33 0.00
 11 7 15 -0.12 0.00
 11 7 16 0.40 0.00
 11 7 17 -0.37 0.00
 11 7 18 -0.74 0.00
 11 7 19 -0.24 0.00
 11 7 20 0.26 0.00
 11 7 21 0.39 0.00
 11 7 22 0.19 0.00
 -11 9 25 0.69 0.00
 -11 9 24 -0.22 0.00
 -11 9 23 -0.37 0.00
 -11 9 22 0.62 0.00
 -11 9 21 0.00 0.00
 -11 9 20 -0.11 0.00
 -11 9 19 -0.03 0.00
 -11 9 18 -0.01 0.00
 -11 9 17 0.06 0.00
 -11 9 16 0.48 0.00
 -11 9 15 0.07 0.00
 -11 9 14 -0.37 0.00
 -11 9 13 1.12 0.00
 -11 9 12 -0.01 0.00
 -11 9 11 -2.77 0.00
 -11 9 10 0.43 0.00
 -11 9 9 3.04 0.00
 -11 9 8 -0.62 0.00
 -11 9 7 -2.14 0.00
 -11 9 6 0.12 0.00
 -11 9 5 0.42 0.00
 -11 9 4 0.23 0.00
 -11 9 3 0.86 0.00
 -11 9 2 -0.83 0.00
 -11 9 1 -1.61 0.00
 11 9 0 1.32 0.00
 11 9 1 -1.86 0.00
 11 9 2 -1.37 0.00
 11 9 3 0.74 0.00
 11 9 4 0.94 0.00
 11 9 5 0.05 0.00
 11 9 6 -0.36 0.00
 11 9 7 -0.72 0.00
 11 9 8 -0.07 0.00
 11 9 9 1.25 0.00
 11 9 10 0.00 0.00
 11 9 11 -0.88 0.00
 11 9 12 0.29 0.00
 11 9 13 0.70 0.00
 11 9 14 -0.28 0.00
 11 9 15 -0.59 0.00
 11 9 16 0.16 0.00
 11 9 17 -0.03 0.00
 11 9 18 -0.33 0.00
 11 9 19 -0.08 0.00
 11 9 20 0.03 0.00
 -11 11 22 0.52 0.00
 -11 11 21 -0.11 0.00
 -11 11 20 0.11 0.00
 -11 11 19 0.29 0.00
 -11 11 18 0.03 0.00
 -11 11 17 -0.08 0.00
 -11 11 16 -0.08 0.00
 -11 11 15 -0.15 0.00
 -11 11 14 0.07 0.00
 -11 11 13 1.10 0.00
 -11 11 12 0.23 0.00
 -11 11 11 -1.88 0.00
 -11 11 10 -0.48 0.00
 -11 11 9 1.90 0.00
 -11 11 8 0.25 0.00
 -11 11 7 -1.30 0.00
 -11 11 6 -0.38 0.00
 -11 11 5 0.10 0.00
 -11 11 4 0.50 0.00
 -11 11 3 0.60 0.00
 -11 11 2 -0.31 0.00
 -11 11 1 -1.48 0.00
 11 11 0 0.21 0.00
 11 11 1 -1.77 0.00
 11 11 2 -0.16 0.00
 11 11 3 0.35 0.00
 11 11 4 0.09 0.00
 11 11 5 0.39 0.00
 11 11 6 -0.10 0.00
 11 11 7 -0.44 0.00
 11 11 8 -0.10 0.00
 11 11 9 0.41 0.00
 11 11 10 -0.22 0.00
 11 11 11 -0.39 0.00
 11 11 12 0.38 0.00
 11 11 13 0.52 0.00
 11 11 14 -0.50 0.00
 11 11 15 -0.28 0.00
 11 11 16 0.59 0.00
 11 11 17 -0.38 0.00
 11 11 18 -0.33 0.00
 -11 13 19 0.24 0.00
 -11 13 18 0.24 0.00
 -11 13 17 -0.19 0.00
 -11 13 16 -0.08 0.00
 -11 13 15 -0.03 0.00
 -11 13 14 -0.43 0.00
 -11 13 13 0.73 0.00
 -11 13 12 0.77 0.00
 -11 13 11 -0.90 0.00
 -11 13 10 -0.88 0.00
 -11 13 9 0.99 0.00
 -11 13 8 0.41 0.00
 -11 13 7 -0.84 0.00
 -11 13 6 -0.68 0.00
 -11 13 5 -0.39 0.00
 -11 13 4 1.53 0.00
 -11 13 3 0.98 0.00
 -11 13 2 -0.48 0.00
 -11 13 1 -1.40 0.00
 11 13 0 -0.90 0.00
 11 13 1 -1.53 0.00
 11 13 2 0.84 0.00
 11 13 3 0.60 0.00
 11 13 4 -0.02 0.00
 11 13 5 0.11 0.00
 11 13 6 -0.55 0.00
 11 13 7 -0.52 0.00
 11 13 8 -0.09 0.00
 11 13 9 0.46 0.00
 11 13 10 0.08 0.00
 11 13 11 -0.60 0.00
 11 13 12 0.35 0.00
 11 13 13 0.97 0.00
 11 13 14 -0.72 0.00
 -11 15 12 0.37 0.00
 -11 15 11 -0.53 0.00
 -11 15 10 -0.12 0.00
 -11 15 9 0.62 0.00
 -11 15 8 0.03 0.00
 -11 15 7 -0.83 0.00
 -11 15 6 -0.44 0.00
 -11 15 5 -0.49 0.00
 -11 15 4 1.59 0.00
 -11 15 3 0.92 0.00
 -11 15 2 -0.66 0.00
 -11 15 1 -0.23 0.00
 11 15 0 -0.93 0.00
 11 15 1 0.06 0.00
 11 15 2 1.14 0.00
 11 15 3 -0.14 0.00
 11 15 4 -0.48 0.00
 11 15 5 0.14 0.00
 11 15 6 -0.33 0.00
 11 15 7 -0.35 0.00
 -12 0 30 0.67 0.00
 -12 0 28 -0.65 0.00
 -12 0 26 -0.29 0.00
 -12 0 24 0.93 0.00
 -12 0 22 -0.51 0.00
 -12 0 20 -0.93 0.00
 -12 0 18 3.59 0.00
 -12 0 16 -4.91 0.00
 -12 0 14 4.18 0.00
 -12 0 12 -1.78 0.00
 -12 0 10 0.24 0.00
 -12 0 8 0.18 0.00
 -12 0 6 0.35 0.00
 -12 0 4 -5.08 0.00
 -12 0 2 10.94 0.00
 12 0 0 -13.30 0.00
 12 0 2 12.31 0.00
 12 0 4 -6.82 0.00
 12 0 6 0.55 0.00
 12 0 8 1.73 0.00
 12 0 10 -2.61 0.00
 12 0 12 2.49 0.00
 12 0 14 -1.67 0.00
 12 0 16 0.79 0.00
 12 0 18 -0.28 0.00
 12 0 20 -0.06 0.00
 12 0 22 0.33 0.00
 12 0 24 -0.24 0.00
 -12 2 30 0.65 0.00
 -12 2 29 -0.11 0.00
 -12 2 28 -0.42 0.00
 -12 2 27 0.42 0.00
 -12 2 26 -0.18 0.00
 -12 2 25 -0.64 0.00
 -12 2 24 0.62 0.00
 -12 2 23 0.63 0.00
 -12 2 22 -0.39 0.00
 -12 2 21 -0.69 0.00
 -12 2 20 -0.76 0.00
 -12 2 19 0.51 0.00
 -12 2 18 2.91 0.00
 -12 2 17 -0.11 0.00
 -12 2 16 -4.34 0.00
 -12 2 15 0.77 0.00
 -12 2 14 4.03 0.00
 -12 2 13 -1.75 0.00
 -12 2 12 -1.60 0.00
 -12 2 11 2.12 0.00
 -12 2 10 -0.16 0.00
 -12 2 9 -2.21 0.00
 -12 2 8 0.27 0.00
 -12 2 7 2.58 0.00
 -12 2 6 0.70 0.00
 -12 2 5 -2.97 0.00
 -12 2 4 -5.02 0.00
 -12 2 3 2.42 0.00
 -12 2 2 10.15 0.00
 -12 2 1 -1.05 0.00
 12 2 0 -12.20 0.00
 12 2 1 0.16 0.00
 12 2 2 11.36 0.00
 12 2 3 -0.20 0.00
 12 2 4 -6.47 0.00
 12 2 5 -0.02 0.00
 12 2 6 0.73 0.00
 12 2 7 -0.43 0.00
 12 2 8 1.55 0.00
 12 2 9 0.64 0.00
 12 2 10 -2.29 0.00
 12 2 11 -0.29 0.00
 12 2 12 1.90 0.00
 12 2 13 -0.01 0.00
 12 2 14 -1.34 0.00
 12 2 15 -0.09 0.00
 12 2 16 0.85 0.00
 12 2 17 0.31 0.00
 12 2 18 -0.25 0.00
 12 2 19 -0.23 0.00
 12 2 20 -0.17 0.00
 12 2 21 0.45 0.00
 12 2 22 0.19 0.00
 12 2 23 -0.41 0.00
 12 2 24 -0.14 0.00
 -12 4 29 -0.22 0.00
 -12 4 28 -0.30 0.00
 -12 4 27 0.51 0.00
 -12 4 26 0.21 0.00
 -12 4 25 -0.42 0.00
 -12 4 24 0.31 0.00
 -12 4 23 0.53 0.00
 -12 4 22 -0.43 0.00
 -12 4 21 -0.77 0.00
 -12 4 20 -0.44 0.00
 -12 4 19 0.53 0.00
 -12 4 18 1.51 0.00
 -12 4 17 0.07 0.00
 -12 4 16 -2.51 0.00
 -12 4 15 0.70 0.00
 -12 4 14 2.58 0.00
 -12 4 13 -2.64 0.00
 -12 4 12 -0.82 0.00
 -12 4 11 4.17 0.00
 -12 4 10 -0.58 0.00
 -12 4 9 -4.35 0.00
 -12 4 8 0.78 0.00
 -12 4 7 4.25 0.00
 -12 4 6 -0.25 0.00
 -12 4 5 -4.55 0.00
 -12 4 4 -2.78 0.00
 -12 4 3 3.86 0.00
 -12 4 2 6.69 0.00
 -12 4 1 -1.63 0.00
 12 4 0 -8.13 0.00
 12 4 1 0.45 0.00
 12 4 2 7.76 0.00
 12 4 3 -0.33 0.00
 12 4 4 -4.79 0.00
 12 4 5 -0.24 0.00
 12 4 6 0.78 0.00
 12 4 7 -0.16 0.00
 12 4 8 1.05 0.00
 12 4 9 0.37 0.00
 12 4 10 -1.37 0.00
 12 4 11 -0.33 0.00
 12 4 12 0.90 0.00
 12 4 13 0.16 0.00
 12 4 14 -0.79 0.00
 12 4 15 -0.02 0.00
 12 4 16 0.54 0.00
 12 4 17 0.28 0.00
 12 4 18 -0.16 0.00
 12 4 19 -0.47 0.00
 12 4 20 0.03 0.00
 12 4 21 0.74 0.00
 12 4 22 0.06 0.00
 12 4 23 -0.33 0.00
 -12 6 28 -0.80 0.00
 -12 6 27 -0.18 0.00
 -12 6 26 0.59 0.00
 -12 6 25 0.11 0.00
 -12 6 24 0.21 0.00
 -12 6 23 0.57 0.00
 -12 6 22 -0.46 0.00
 -12 6 21 -0.73 0.00
 -12 6 20 -0.04 0.00
 -12 6 19 0.15 0.00
 -12 6 18 0.10 0.00
 -12 6 17 0.52 0.00
 -12 6 16 -0.63 0.00
 -12 6 15 0.03 0.00
 -12 6 14 0.81 0.00
 -12 6 13 -2.18 0.00
 -12 6 12 -0.07 0.00
 -12 6 11 4.21 0.00
 -12 6 10 -0.82 0.00
 -12 6 9 -4.44 0.00
 -12 6 8 1.51 0.00
 -12 6 7 4.19 0.00
 -12 6 6 -1.58 0.00
 -12 6 5 -3.96 0.00
 -12 6 4 0.06 0.00
 -12 6 3 2.59 0.00
 -12 6 2 2.30 0.00
 -12 6 1 -0.20 0.00
 12 6 0 -3.25 0.00
 12 6 1 1.40 0.00
 12 6 2 3.61 0.00
 12 6 3 -0.91 0.00
 12 6 4 -2.72 0.00
 12 6 5 0.18 0.00
 12 6 6 0.62 0.00
 12 6 7 0.17 0.00
 12 6 8 0.51 0.00
 12 6 9 -0.35 0.00
 12 6 10 -0.36 0.00
 12 6 11 0.17 0.00
 12 6 12 -0.08 0.00
 12 6 13 -0.21 0.00
 12 6 14 -0.07 0.00
 12 6 15 -0.04 0.00
 12 6 16 -0.23 0.00
 12 6 17 0.40 0.00
 12 6 18 0.44 0.00
 12 6 19 0.07 0.00
 12 6 20 -0.04 0.00
 12 6 21 0.09 0.00
 12 6 22 0.10 0.00
 -12 8 26 0.52 0.00
 -12 8 25 -0.33 0.00
 -12 8 24 0.20 0.00
 -12 8 23 0.62 0.00
 -12 8 22 -0.53 0.00
 -12 8 21 -0.47 0.00
 -12 8 20 0.19 0.00
 -12 8 19 0.19 0.00
 -12 8 18 -0.17 0.00
 -12 8 17 0.30 0.00
 -12 8 16 -0.54 0.00
 -12 8 15 -0.46 0.00
 -12 8 14 0.52 0.00
 -12 8 13 -0.84 0.00
 -12 8 12 0.16 0.00
 -12 8 11 2.58 0.00
 -12 8 10 -0.99 0.00
 -12 8 9 -3.13 0.00
 -12 8 8 1.52 0.00
 -12 8 7 2.80 0.00
 -12 8 6 -1.27 0.00
 -12 8 5 -1.79 0.00
 -12 8 4 0.76 0.00
 -12 8 3 0.41 0.00
 -12 8 2 0.33 0.00
 -12 8 1 1.15 0.00
 12 8 0 -1.24 0.00
 12 8 1 1.93 0.00
 12 8 2 1.74 0.00
 12 8 3 -1.35 0.00
 12 8 4 -1.54 0.00
 12 8 5 0.79 0.00
 12 8 6 0.81 0.00
 12 8 7 0.14 0.00
 12 8 8 -0.16 0.00
 12 8 9 -0.76 0.00
 12 8 10 0.21 0.00
 12 8 11 0.66 0.00
 12 8 12 -0.51 0.00
 12 8 13 -0.82 0.00
 12 8 14 0.19 0.00
 12 8 15 0.56 0.00
 12 8 16 -0.13 0.00
 12 8 17 -0.05 0.00
 12 8 18 0.50 0.00
 12 8 19 0.64 0.00
 12 8 20 -0.10 0.00
 -12 10 24 0.35 0.00
 -12 10 23 0.57 0.00
 -12 10 22 -0.68 0.00
 -12 10 21 -0.23 0.00
 -12 10 20 0.02 0.00
 -12 10 19 0.24 0.00
 -12 10 18 0.04 0.00
 -12 10 17 -0.13 0.00
 -12 10 16 -0.40 0.00
 -12 10 15 0.00 0.00
 -12 10 14 0.22 0.00
 -12 10 13 -0.83 0.00
 -12 10 12 -0.05 0.00
 -12 10 11 1.78 0.00
 -12 10 10 -0.01 0.00
 -12 10 9 -2.06 0.00
 -12 10 8 0.23 0.00
 -12 10 7 1.74 0.00
 -12 10 6 -0.06 0.00
 -12 10 5 -0.96 0.00
 -12 10 4 0.02 0.00
 -12 10 3 0.16 0.00
 -12 10 2 0.34 0.00
 -12 10 1 1.24 0.00
 12 10 0 -0.96 0.00
 12 10 1 1.71 0.00
 12 10 2 1.06 0.00
 12 10 3 -0.68 0.00
 12 10 4 -0.82 0.00
 12 10 5 0.29 0.00
 12 10 6 0.76 0.00
 12 10 7 0.08 0.00
 12 10 8 -0.52 0.00
 12 10 9 -0.34 0.00
 12 10 10 0.55 0.00
 12 10 11 0.33 0.00
 12 10 12 -0.47 0.00
 12 10 13 -0.58 0.00
 12 10 14 0.24 0.00
 12 10 15 0.51 0.00
 12 10 16 -0.09 0.00
 12 10 17 0.12 0.00
 12 10 18 0.14 0.00
 -12 12 20 -0.27 0.00
 -12 12 19 -0.29 0.00
 -12 12 18 -0.25 0.00
 -12 12 17 0.24 0.00
 -12 12 16 0.29 0.00
 -12 12 15 0.00 0.00
 -12 12 14 -0.06 0.00
 -12 12 13 -0.69 0.00
 -12 12 12 -0.37 0.00
 -12 12 11 1.01 0.00
 -12 12 10 0.60 0.00
 -12 12 9 -1.23 0.00
 -12 12 8 -0.17 0.00
 -12 12 7 1.20 0.00
 -12 12 6 0.48 0.00
 -12 12 5 -0.60 0.00
 -12 12 4 -0.88 0.00
 -12 12 3 0.06 0.00
 -12 12 2 -0.01 0.00
 -12 12 1 1.33 0.00
 12 12 0 0.56 0.00
 12 12 1 1.93 0.00
 12 12 2 -0.28 0.00
 12 12 3 -0.90 0.00
 12 12 4 -0.24 0.00
 12 12 5 0.11 0.00
 12 12 6 0.58 0.00
 12 12 7 0.20 0.00
 12 12 8 -0.27 0.00
 12 12 9 0.01 0.00
 12 12 10 0.58 0.00
 12 12 11 0.28 0.00
 12 12 12 -0.84 0.00
 12 12 13 -0.74 0.00
 12 12 14 0.98 0.00
 12 12 15 0.38 0.00
 -12 14 15 0.05 0.00
 -12 14 14 0.42 0.00
 -12 14 13 -0.45 0.00
 -12 14 12 -0.36 0.00
 -12 14 11 0.49 0.00
 -12 14 10 0.30 0.00
 -12 14 9 -1.03 0.00
 -12 14 8 -0.01 0.00
 -12 14 7 1.08 0.00
 -12 14 6 0.63 0.00
 -12 14 5 0.19 0.00
 -12 14 4 -1.75 0.00
 -12 14 3 -0.45 0.00
 -12 14 2 0.47 0.00
 -12 14 1 0.51 0.00
 12 14 0 1.06 0.00
 12 14 1 0.95 0.00
 12 14 2 -1.14 0.00
 12 14 3 -0.86 0.00
 12 14 4 0.28 0.00
 12 14 5 0.28 0.00
 12 14 6 0.48 0.00
 12 14 7 0.36 0.00
 12 14 8 0.24 0.00
 12 14 9 -0.36 0.00
 -13 1 29 -0.02 0.00
 -13 1 28 0.83 0.00
 -13 1 27 -0.15 0.00
 -13 1 26 -0.01 0.00
 -13 1 25 0.38 0.00
 -13 1 24 -0.76 0.00
 -13 1 23 -0.43 0.00
 -13 1 22 0.77 0.00
 -13 1 21 0.48 0.00
 -13 1 20 0.50 0.00
 -13 1 19 -0.29 0.00
 -13 1 18 -2.71 0.00
 -13 1 17 0.04 0.00
 -13 1 16 4.13 0.00
 -13 1 15 -0.43 0.00
 -13 1 14 -4.38 0.00
 -13 1 13 0.77 0.00
 -13 1 12 2.91 0.00
 -13 1 11 -0.76 0.00
 -13 1 10 -1.49 0.00
 -13 1 9 0.98 0.00
 -13 1 8 0.11 0.00
 -13 1 7 -1.55 0.00
 -13 1 6 0.76 0.00
 -13 1 5 1.83 0.00
 -13 1 4 2.15 0.00
 -13 1 3 -1.35 0.00
 -13 1 2 -6.50 0.00
 -13 1 1 0.52 0.00
 13 1 0 8.74 0.00
 13 1 1 -0.24 0.00
 13 1 2 -8.77 0.00
 13 1 3 0.44 0.00
 13 1 4 4.67 0.00
 13 1 5 -0.44 0.00
 13 1 6 -0.53 0.00
 13 1 7 0.68 0.00
 13 1 8 -0.79 0.00
 13 1 9 -0.61 0.00
 13 1 10 1.83 0.00
 13 1 11 0.16 0.00
 13 1 12 -1.76 0.00
 13 1 13 0.11 0.00
 13 1 14 1.22 0.00
 13 1 15 0.03 0.00
 13 1 16 -0.69 0.00
 13 1 17 -0.20 0.00
 13 1 18 0.31 0.00
 13 1 19 0.09 0.00
 13 1 20 0.03 0.00
 13 1 21 -0.23 0.00
 13 1 22 -0.31 0.00
 13 1 23 0.22 0.00
 -13 3 29 0.25 0.00
 -13 3 28 0.46 0.00
 -13 3 27 -0.55 0.00
 -13 3 26 -0.24 0.00
 -13 3 25 0.66 0.00
 -13 3 24 -0.40 0.00
 -13 3 23 -0.78 0.00
 -13 3 22 0.62 0.00
 -13 3 21 1.06 0.00
 -13 3 20 0.30 0.00
 -13 3 19 -0.80 0.00
 -13 3 18 -1.72 0.00
 -13 3 17 0.12 0.00
 -13 3 16 3.14 0.00
 -13 3 15 -0.69 0.00
 -13 3 14 -3.69 0.00
 -13 3 13 1.80 0.00
 -13 3 12 2.03 0.00
 -13 3 11 -2.54 0.00
 -13 3 10 -0.34 0.00
 -13 3 9 2.99 0.00
 -13 3 8 -0.58 0.00
 -13 3 7 -3.83 0.00
 -13 3 6 1.02 0.00
 -13 3 5 4.60 0.00
 -13 3 4 1.29 0.00
 -13 3 3 -3.74 0.00
 -13 3 2 -5.11 0.00
 -13 3 1 1.47 0.00
 13 3 0 7.21 0.00
 13 3 1 -0.54 0.00
 13 3 2 -7.44 0.00
 13 3 3 0.97 0.00
 13 3 4 4.39 0.00
 13 3 5 -0.96 0.00
 13 3 6 -0.89 0.00
 13 3 7 1.30 0.00
 13 3 8 -0.61 0.00
 13 3 9 -1.08 0.00
 13 3 10 1.27 0.00
 13 3 11 0.49 0.00
 13 3 12 -0.92 0.00
 13 3 13 0.06 0.00
 13 3 14 0.83 0.00
 13 3 15 -0.19 0.00
 13 3 16 -0.65 0.00
 13 3 17 -0.22 0.00
 13 3 18 0.21 0.00
 13 3 19 0.38 0.00
 13 3 20 0.04 0.00
 13 3 21 -0.55 0.00
 13 3 22 -0.07 0.00
 13 3 23 0.26 0.00
 -13 5 28 0.62 0.00
 -13 5 27 -0.01 0.00
 -13 5 26 -0.58 0.00
 -13 5 25 0.06 0.00
 -13 5 24 -0.27 0.00
 -13 5 23 -0.71 0.00
 -13 5 22 0.58 0.00
 -13 5 21 1.10 0.00
 -13 5 20 0.01 0.00
 -13 5 19 -0.69 0.00
 -13 5 18 -0.32 0.00
 -13 5 17 -0.09 0.00
 -13 5 16 1.18 0.00
 -13 5 15 -0.36 0.00
 -13 5 14 -1.79 0.00
 -13 5 13 1.93 0.00
 -13 5 12 1.07 0.00
 -13 5 11 -3.37 0.00
 -13 5 10 0.13 0.00
 -13 5 9 3.71 0.00
 -13 5 8 -1.28 0.00
 -13 5 7 -4.21 0.00
 -13 5 6 1.93 0.00
 -13 5 5 4.90 0.00
 -13 5 4 -0.61 0.00
 -13 5 3 -3.70 0.00
 -13 5 2 -2.11 0.00
 -13 5 1 0.86 0.00
 13 5 0 3.75 0.00
 13 5 1 -1.13 0.00
 13 5 2 -4.49 0.00
 13 5 3 1.28 0.00
 13 5 4 3.17 0.00
 13 5 5 -1.14 0.00
 13 5 6 -1.00 0.00
 13 5 7 1.00 0.00
 13 5 8 -0.08 0.00
 13 5 9 -0.59 0.00
 13 5 10 0.33 0.00
 13 5 11 0.37 0.00
 13 5 12 -0.21 0.00
 13 5 13 0.00 0.00
 13 5 14 0.34 0.00
 13 5 15 -0.05 0.00
 13 5 16 -0.03 0.00
 13 5 17 -0.32 0.00
 13 5 18 -0.02 0.00
 13 5 19 0.23 0.00
 13 5 20 -0.12 0.00
 13 5 21 -0.42 0.00
 13 5 22 -0.15 0.00
 -13 7 26 -0.75 0.00
 -13 7 25 -0.08 0.00
 -13 7 24 -0.10 0.00
 -13 7 23 -0.68 0.00
 -13 7 22 0.47 0.00
 -13 7 21 0.76 0.00
 -13 7 20 -0.35 0.00
 -13 7 19 -0.31 0.00
 -13 7 18 0.48 0.00
 -13 7 17 -0.35 0.00
 -13 7 16 0.33 0.00
 -13 7 15 0.25 0.00
 -13 7 14 -0.59 0.00
 -13 7 13 0.98 0.00
 -13 7 12 0.10 0.00
 -13 7 11 -2.44 0.00
 -13 7 10 0.85 0.00
 -13 7 9 3.02 0.00
 -13 7 8 -1.77 0.00
 -13 7 7 -3.24 0.00
 -13 7 6 1.99 0.00
 -13 7 5 3.08 0.00
 -13 7 4 -1.55 0.00
 -13 7 3 -1.73 0.00
 -13 7 2 0.18 0.00
 -13 7 1 -0.42 0.00
 13 7 0 1.10 0.00
 13 7 1 -1.57 0.00
 13 7 2 -2.03 0.00
 13 7 3 1.49 0.00
 13 7 4 1.86 0.00
 13 7 5 -1.26 0.00
 13 7 6 -1.01 0.00
 13 7 7 0.52 0.00
 13 7 8 0.36 0.00
 13 7 9 0.05 0.00
 13 7 10 -0.35 0.00
 13 7 11 -0.27 0.00
 13 7 12 0.42 0.00
 13 7 13 0.59 0.00
 13 7 14 -0.02 0.00
 13 7 15 -0.16 0.00
 13 7 16 0.22 0.00
 13 7 17 -0.08 0.00
 13 7 18 -0.44 0.00
 13 7 19 -0.72 0.00
 13 7 20 0.03 0.00
 -13 9 24 -0.28 0.00
 -13 9 23 -0.58 0.00
 -13 9 22 0.59 0.00
 -13 9 21 0.52 0.00
 -13 9 20 -0.19 0.00
 -13 9 19 -0.47 0.00
 -13 9 18 0.02 0.00
 -13 9 17 -0.04 0.00
 -13 9 16 0.80 0.00
 -13 9 15 0.36 0.00
 -13 9 14 -0.53 0.00
 -13 9 13 0.30 0.00
 -13 9 12 -0.07 0.00
 -13 9 11 -1.28 0.00
 -13 9 10 0.52 0.00
 -13 9 9 1.76 0.00
 -13 9 8 -0.90 0.00
 -13 9 7 -1.76 0.00
 -13 9 6 0.87 0.00
 -13 9 5 1.40 0.00
 -13 9 4 -0.89 0.00
 -13 9 3 -0.54 0.00
 -13 9 2 0.11 0.00
 -13 9 1 -1.10 0.00
 13 9 0 0.93 0.00
 13 9 1 -1.60 0.00
 13 9 2 -1.29 0.00
 13 9 3 1.12 0.00
 13 9 4 1.27 0.00
 13 9 5 -1.01 0.00
 13 9 6 -1.26 0.00
 13 9 7 0.34 0.00
 13 9 8 0.82 0.00
 13 9 9 0.12 0.00
 13 9 10 -0.66 0.00
 13 9 11 -0.24 0.00
 13 9 12 0.49 0.00
 13 9 13 0.67 0.00
 13 9 14 0.11 0.00
 13 9 15 -0.54 0.00
 13 9 16 -0.27 0.00
 13 9 17 0.13 0.00
 13 9 18 -0.11 0.00
 -13 11 21 0.23 0.00
 -13 11 20 0.14 0.00
 -13 11 19 -0.12 0.00
 -13 11 18 0.23 0.00
 -13 11 17 -0.03 0.00
 -13 11 16 -0.06 0.00
 -13 11 15 -0.03 0.00
 -13 11 14 0.08 0.00
 -13 11 13 0.59 0.00
 -13 11 12 0.18 0.00
 -13 11 11 -0.88 0.00
 -13 11 10 -0.36 0.00
 -13 11 9 1.08 0.00
 -13 11 8 0.00 0.00
 -13 11 7 -1.39 0.00
 -13 11 6 -0.15 0.00
 -13 11 5 1.52 0.00
 -13 11 4 0.11 0.00
 -13 11 3 -0.89 0.00
 -13 11 2 0.22 0.00
 -13 11 1 -1.06 0.00
 13 11 0 0.15 0.00
 13 11 1 -1.63 0.00
 13 11 2 -0.53 0.00
 13 11 3 0.76 0.00
 13 11 4 0.75 0.00
 13 11 5 -0.36 0.00
 13 11 6 -1.00 0.00
 13 11 7 0.12 0.00
 13 11 8 0.86 0.00
 13 11 9 -0.26 0.00
 13 11 10 -1.01 0.00
 13 11 11 0.07 0.00
 13 11 12 0.87 0.00
 13 11 13 0.37 0.00
 13 11 14 -0.62 0.00
 13 11 15 -0.22 0.00
 -13 13 17 -0.14 0.00
 -13 13 16 -0.25 0.00
 -13 13 15 0.07 0.00
 -13 13 14 0.00 0.00
 -13 13 13 0.22 0.00
 -13 13 12 0.27 0.00
 -13 13 11 -0.33 0.00
 -13 13 10 -0.37 0.00
 -13 13 9 0.94 0.00
 -13 13 8 0.00 0.00
 -13 13 7 -1.11 0.00
 -13 13 6 -0.70 0.00
 -13 13 5 0.64 0.00
 -13 13 4 1.26 0.00
 -13 13 3 -0.52 0.00
 -13 13 2 0.20 0.00
 -13 13 1 -0.59 0.00
 13 13 0 -1.03 0.00
 13 13 1 -1.56 0.00
 13 13 2 0.71 0.00
 13 13 3 1.27 0.00
 13 13 4 0.06 0.00
 13 13 5 -0.33 0.00
 13 13 6 -0.55 0.00
 13 13 7 -0.28 0.00
 13 13 8 0.09 0.00
 13 13 9 0.07 0.00
 13 13 10 -0.33 0.00
 13 13 11 -0.48 0.00
 -13 15 8 -0.43 0.00
 -13 15 7 -0.92 0.00
 -13 15 6 -0.13 0.00
 -13 15 5 -0.23 0.00
 -13 15 4 1.22 0.00
 -13 15 3 -0.02 0.00
 -13 15 2 -0.28 0.00
 -13 15 1 0.30 0.00
 13 15 0 -0.98 0.00
 13 15 1 -0.37 0.00
 13 15 2 1.39 0.00
 13 15 3 0.88 0.00
 -14 0 28 -0.93 0.00
 -14 0 26 0.12 0.00
 -14 0 24 0.80 0.00
 -14 0 22 -1.03 0.00
 -14 0 20 -0.16 0.00
 -14 0 18 1.92 0.00
 -14 0 16 -3.18 0.00
 -14 0 14 4.16 0.00
 -14 0 12 -3.84 0.00
 -14 0 10 2.93 0.00
 -14 0 8 -0.88 0.00
 -14 0 6 -1.24 0.00
 -14 0 4 0.07 0.00
 -14 0 2 2.74 0.00
 14 0 0 -4.62 0.00
 14 0 2 5.02 0.00
 14 0 4 -2.02 0.00
 14 0 6 0.04 0.00
 14 0 8 0.26 0.00
 14 0 10 -1.37 0.00
 14 0 12 1.40 0.00
 14 0 14 -1.01 0.00
 14 0 16 0.63 0.00
 14 0 18 -0.42 0.00
 14 0 20 0.07 0.00
 14 0 22 0.38 0.00
 -14 2 29 -0.01 0.00
 -14 2 28 -0.69 0.00
 -14 2 27 0.26 0.00
 -14 2 26 0.29 0.00
 -14 2 25 -0.52 0.00
 -14 2 24 0.52 0.00
 -14 2 23 0.64 0.00
 -14 2 22 -0.87 0.00
 -14 2 21 -0.87 0.00
 -14 2 20 -0.11 0.00
 -14 2 19 0.60 0.00
 -14 2 18 1.54 0.00
 -14 2 17 -0.12 0.00
 -14 2 16 -2.94 0.00
 -14 2 15 0.63 0.00
 -14 2 14 3.87 0.00
 -14 2 13 -1.09 0.00
 -14 2 12 -2.97 0.00
 -14 2 11 1.26 0.00
 -14 2 10 1.74 0.00
 -14 2 9 -1.84 0.00
 -14 2 8 -0.24 0.00
 -14 2 7 2.91 0.00
 -14 2 6 -1.42 0.00
 -14 2 5 -3.42 0.00
 -14 2 4 0.41 0.00
 -14 2 3 2.55 0.00
 -14 2 2 2.50 0.00
 -14 2 1 -0.90 0.00
 14 2 0 -4.51 0.00
 14 2 1 0.58 0.00
 14 2 2 5.01 0.00
 14 2 3 -1.06 0.00
 14 2 4 -2.46 0.00
 14 2 5 1.20 0.00
 14 2 6 0.42 0.00
 14 2 7 -1.51 0.00
 14 2 8 0.28 0.00
 14 2 9 1.17 0.00
 14 2 10 -1.06 0.00
 14 2 11 -0.40 0.00
 14 2 12 0.81 0.00
 14 2 13 -0.14 0.00
 14 2 14 -0.74 0.00
 14 2 15 0.06 0.00
 14 2 16 0.53 0.00
 14 2 17 0.24 0.00
 14 2 18 -0.13 0.00
 14 2 19 -0.14 0.00
 14 2 20 -0.08 0.00
 14 2 21 0.28 0.00
 14 2 22 0.17 0.00
 -14 4 28 -0.44 0.00
 -14 4 27 0.23 0.00
 -14 4 26 0.51 0.00
 -14 4 25 -0.29 0.00
 -14 4 24 0.33 0.00
 -14 4 23 0.79 0.00
 -14 4 22 -0.68 0.00
 -14 4 21 -1.32 0.00
 -14 4 20 -0.02 0.00
 -14 4 19 1.02 0.00
 -14 4 18 0.58 0.00
 -14 4 17 -0.20 0.00
 -14 4 16 -1.68 0.00
 -14 4 15 0.49 0.00
 -14 4 14 2.53 0.00
 -14 4 13 -1.39 0.00
 -14 4 12 -1.74 0.00
 -14 4 11 2.17 0.00
 -14 4 10 0.47 0.00
 -14 4 9 -2.60 0.00
 -14 4 8 0.79 0.00
 -14 4 7 3.72 0.00
 -14 4 6 -2.06 0.00
 -14 4 5 -4.83 0.00
 -14 4 4 1.41 0.00
 -14 4 3 3.64 0.00
 -14 4 2 1.20 0.00
 -14 4 1 -0.91 0.00
 14 4 0 -3.17 0.00
 14 4 1 1.03 0.00
 14 4 2 4.03 0.00
 14 4 3 -1.61 0.00
 14 4 4 -2.60 0.00
 14 4 5 1.85 0.00
 14 4 6 0.94 0.00
 14 4 7 -1.78 0.00
 14 4 8 -0.05 0.00
 14 4 9 1.22 0.00
 14 4 10 -0.41 0.00
 14 4 11 -0.73 0.00
 14 4 12 0.24 0.00
 14 4 13 -0.03 0.00
 14 4 14 -0.35 0.00
 14 4 15 0.30 0.00
 14 4 16 0.15 0.00
 14 4 17 0.19 0.00
 14 4 18 -0.03 0.00
 14 4 19 -0.22 0.00
 14 4 20 0.05 0.00
 14 4 21 0.29 0.00
 -14 6 27 -0.52 0.00
 -14 6 26 0.75 0.00
 -14 6 25 0.19 0.00
 -14 6 24 0.14 0.00
 -14 6 23 0.73 0.00
 -14 6 22 -0.51 0.00
 -14 6 21 -1.05 0.00
 -14 6 20 0.38 0.00
 -14 6 19 0.63 0.00
 -14 6 18 -0.54 0.00
 -14 6 17 -0.03 0.00
 -14 6 16 -0.27 0.00
 -14 6 15 0.30 0.00
 -14 6 14 0.89 0.00
 -14 6 13 -1.16 0.00
 -14 6 12 -0.76 0.00
 -14 6 11 2.11 0.00
 -14 6 10 -0.17 0.00
 -14 6 9 -2.50 0.00
 -14 6 8 1.31 0.00
 -14 6 7 3.23 0.00
 -14 6 6 -1.99 0.00
 -14 6 5 -3.89 0.00
 -14 6 4 1.87 0.00
 -14 6 3 2.59 0.00
 -14 6 2 -0.37 0.00
 -14 6 1 -0.15 0.00
 14 6 0 -1.22 0.00
 14 6 1 1.15 0.00
 14 6 2 2.33 0.00
 14 6 3 -1.52 0.00
 14 6 4 -1.96 0.00
 14 6 5 1.71 0.00
 14 6 6 1.16 0.00
 14 6 7 -1.25 0.00
 14 6 8 -0.60 0.00
 14 6 9 0.70 0.00
 14 6 10 0.34 0.00
 14 6 11 -0.31 0.00
 14 6 12 -0.15 0.00
 14 6 13 -0.19 0.00
 14 6 14 -0.04 0.00
 14 6 15 -0.07 0.00
 14 6 16 -0.27 0.00
 14 6 17 0.19 0.00
 14 6 18 0.17 0.00
 14 6 19 0.42 0.00
 14 6 20 0.08 0.00
 -14 8 25 0.02 0.00
 -14 8 24 0.05 0.00
 -14 8 23 0.48 0.00
 -14 8 22 -0.44 0.00
 -14 8 21 -0.58 0.00
 -14 8 20 0.50 0.00
 -14 8 19 0.33 0.00
 -14 8 18 -0.43 0.00
 -14 8 17 0.24 0.00
 -14 8 16 -0.60 0.00
 -14 8 15 -0.33 0.00
 -14 8 14 0.43 0.00
 -14 8 13 -0.16 0.00
 -14 8 12 0.13 0.00
 -14 8 11 1.00 0.00
 -14 8 10 -0.79 0.00
 -14 8 9 -1.53 0.00
 -14 8 8 1.35 0.00
 -14 8 7 1.78 0.00
 -14 8 6 -1.52 0.00
 -14 8 5 -1.87 0.00
 -14 8 4 1.72 0.00
 -14 8 3 1.02 0.00
 -14 8 2 -0.84 0.00
 -14 8 1 0.66 0.00
 14 8 0 -0.39 0.00
 14 8 1 1.19 0.00
 14 8 2 1.07 0.00
 14 8 3 -1.20 0.00
 14 8 4 -1.30 0.00
 14 8 5 1.33 0.00
 14 8 6 1.34 0.00
 14 8 7 -0.73 0.00
 14 8 8 -0.83 0.00
 14 8 9 0.29 0.00
 14 8 10 0.67 0.00
 14 8 11 0.09 0.00
 14 8 12 -0.43 0.00
 14 8 13 -0.56 0.00
 14 8 14 -0.26 0.00
 14 8 15 0.16 0.00
 14 8 16 0.20 0.00
 14 8 17 -0.13 0.00
 14 8 18 0.17 0.00
 -14 10 22 -0.40 0.00
 -14 10 21 -0.47 0.00
 -14 10 20 0.09 0.00
 -14 10 19 0.45 0.00
 -14 10 18 -0.14 0.00
 -14 10 17 0.03 0.00
 -14 10 16 -0.50 0.00
 -14 10 15 -0.16 0.00
 -14 10 14 0.22 0.00
 -14 10 13 -0.20 0.00
 -14 10 12 -0.11 0.00
 -14 10 11 0.41 0.00
 -14 10 10 0.12 0.00
 -14 10 9 -0.59 0.00
 -14 10 8 0.28 0.00
 -14 10 7 1.10 0.00
 -14 10 6 -0.42 0.00
 -14 10 5 -1.62 0.00
 -14 10 4 0.69 0.00
 -14 10 3 0.88 0.00
 -14 10 2 -0.41 0.00
 -14 10 1 1.03 0.00
 14 10 0 -0.45 0.00
 14 10 1 1.23 0.00
 14 10 2 0.84 0.00
 14 10 3 -0.75 0.00
 14 10 4 -1.10 0.00
 14 10 5 0.78 0.00
 14 10 6 1.39 0.00
 14 10 7 -0.40 0.00
 14 10 8 -1.08 0.00
 14 10 9 0.39 0.00
 14 10 10 0.95 0.00
 14 10 11 -0.29 0.00
 14 10 12 -0.57 0.00
 14 10 13 -0.19 0.00
 14 10 14 -0.05 0.00
 14 10 15 0.14 0.00
 -14 12 19 -0.05 0.00
 -14 12 18 -0.56 0.00
 -14 12 17 0.14 0.00
 -14 12 16 0.46 0.00
 -14 12 15 -0.05 0.00
 -14 12 14 -0.30 0.00
 -14 12 13 -0.15 0.00
 -14 12 12 -0.19 0.00
 -14 12 11 0.08 0.00
 -14 12 10 0.37 0.00
 -14 12 9 -0.44 0.00
 -14 12 8 -0.02 0.00
 -14 12 7 1.05 0.00
 -14 12 6 0.50 0.00
 -14 12 5 -1.58 0.00
 -14 12 4 -0.38 0.00
 -14 12 3 1.30 0.00
 -14 12 2 -0.74 0.00
 -14 12 1 0.54 0.00
 14 12 0 0.55 0.00
 14 12 1 1.40 0.00
 14 12 2 0.05 0.00
 14 12 3 -1.00 0.00
 14 12 4 -0.47 0.00
 14 12 5 0.28 0.00
 14 12 6 0.76 0.00
 14 12 7 0.09 0.00
 14 12 8 -0.62 0.00
 14 12 9 0.23 0.00
 14 12 10 0.92 0.00
 14 12 11 0.08 0.00
 14 12 12 -0.97 0.00
 -14 14 12 0.17 0.00
 -14 14 11 0.03 0.00
 -14 14 10 -0.08 0.00
 -14 14 9 -0.84 0.00
 -14 14 8 0.24 0.00
 -14 14 7 0.77 0.00
 -14 14 6 0.55 0.00
 -14 14 5 -0.34 0.00
 -14 14 4 -1.17 0.00
 -14 14 3 0.92 0.00
 -14 14 2 -0.18 0.00
 -14 14 1 -0.40 0.00
 14 14 0 1.05 0.00
 14 14 1 0.88 0.00
 14 14 2 -1.13 0.00
 14 14 3 -1.26 0.00
 14 14 4 0.47 0.00
 14 14 5 0.43 0.00
 14 14 6 0.07 0.00
 -15 1 28 0.74 0.00
 -15 1 27 -0.01 0.00
 -15 1 26 -0.25 0.00
 -15 1 25 0.18 0.00
 -15 1 24 -0.66 0.00
 -15 1 23 -0.24 0.00
 -15 1 22 1.05 0.00
 -15 1 21 0.39 0.00
 -15 1 20 -0.13 0.00
 -15 1 19 -0.25 0.00
 -15 1 18 -0.86 0.00
 -15 1 17 0.10 0.00
 -15 1 16 2.03 0.00
 -15 1 15 -0.42 0.00
 -15 1 14 -3.49 0.00
 -15 1 13 0.50 0.00
 -15 1 12 3.76 0.00
 -15 1 11 -0.51 0.00
 -15 1 10 -3.22 0.00
 -15 1 9 0.93 0.00
 -15 1 8 1.35 0.00
 -15 1 7 -1.51 0.00
 -15 1 6 1.22 0.00
 -15 1 5 1.60 0.00
 -15 1 4 -1.61 0.00
 -15 1 3 -1.11 0.00
 -15 1 2 0.04 0.00
 -15 1 1 0.34 0.00
 15 1 0 1.38 0.00
 15 1 1 -0.39 0.00
 15 1 2 -1.75 0.00
 15 1 3 0.61 0.00
 15 1 4 0.01 0.00
 15 1 5 -0.71 0.00
 15 1 6 0.15 0.00
 15 1 7 0.94 0.00
 15 1 8 -0.03 0.00
 15 1 9 -0.71 0.00
 15 1 10 0.87 0.00
 15 1 11 0.25 0.00
 15 1 12 -0.73 0.00
 15 1 13 -0.03 0.00
 15 1 14 0.72 0.00
 15 1 15 0.17 0.00
 15 1 16 -0.55 0.00
 15 1 17 -0.21 0.00
 15 1 18 0.31 0.00
 15 1 19 -0.01 0.00
 15 1 20 -0.04 0.00
 15 1 21 -0.10 0.00
 -15 3 28 0.41 0.00
 -15 3 27 -0.16 0.00
 -15 3 26 -0.46 0.00
 -15 3 25 0.26 0.00
 -15 3 24 -0.39 0.00
 -15 3 23 -0.57 0.00
 -15 3 22 0.79 0.00
 -15 3 21 1.12 0.00
 -15 3 20 -0.05 0.00
 -15 3 19 -0.87 0.00
 -15 3 18 -0.50 0.00
 -15 3 17 0.23 0.00
 -15 3 16 1.58 0.00
 -15 3 15 -0.53 0.00
 -15 3 14 -2.56 0.00
 -15 3 13 0.90 0.00
 -15 3 12 2.07 0.00
 -15 3 11 -1.21 0.00
 -15 3 10 -1.26 0.00
 -15 3 9 1.76 0.00
 -15 3 8 0.09 0.00
 -15 3 7 -3.03 0.00
 -15 3 6 1.89 0.00
 -15 3 5 3.86 0.00
 -15 3 4 -2.24 0.00
 -15 3 3 -2.75 0.00
 -15 3 2 0.29 0.00
 -15 3 1 0.65 0.00
 15 3 0 1.40 0.00
 15 3 1 -0.91 0.00
 15 3 2 -2.13 0.00
 15 3 3 1.52 0.00
 15 3 4 1.07 0.00
 15 3 5 -1.80 0.00
 15 3 6 -0.48 0.00
 15 3 7 1.85 0.00
 15 3 8 0.02 0.00
 15 3 9 -1.36 0.00
 15 3 10 0.33 0.00
 15 3 11 0.75 0.00
 15 3 12 -0.02 0.00
 15 3 13 0.06 0.00
 15 3 14 0.22 0.00
 15 3 15 -0.21 0.00
 15 3 16 -0.04 0.00
 15 3 17 -0.16 0.00
 15 3 18 -0.22 0.00
 15 3 19 -0.06 0.00
 15 3 20 0.11 0.00
 15 3 21 0.01 0.00
 -15 5 27 0.31 0.00
 -15 5 26 -0.58 0.00
 -15 5 25 -0.09 0.00
 -15 5 24 -0.27 0.00
 -15 5 23 -0.71 0.00
 -15 5 22 0.53 0.00
 -15 5 21 1.25 0.00
 -15 5 20 -0.18 0.00
 -15 5 19 -0.93 0.00
 -15 5 18 0.31 0.00
 -15 5 17 0.33 0.00
 -15 5 16 0.40 0.00
 -15 5 15 -0.52 0.00
 -15 5 14 -1.19 0.00
 -15 5 13 0.94 0.00
 -15 5 12 1.21 0.00
 -15 5 11 -1.35 0.00
 -15 5 10 -0.42 0.00
 -15 5 9 1.55 0.00
 -15 5 8 -0.59 0.00
 -15 5 7 -2.73 0.00
 -15 5 6 1.73 0.00
 -15 5 5 3.87 0.00
 -15 5 4 -2.15 0.00
 -15 5 3 -2.59 0.00
 -15 5 2 0.70 0.00
 -15 5 1 0.27 0.00
 15 5 0 0.93 0.00
 15 5 1 -0.98 0.00
 15 5 2 -1.92 0.00
 15 5 3 1.68 0.00
 15 5 4 1.50 0.00
 15 5 5 -2.07 0.00
 15 5 6 -1.07 0.00
 15 5 7 1.71 0.00
 15 5 8 0.60 0.00
 15 5 9 -1.24 0.00
 15 5 10 -0.18 0.00
 15 5 11 0.82 0.00
 15 5 12 0.06 0.00
 15 5 13 0.06 0.00
 15 5 14 -0.05 0.00
 15 5 15 -0.15 0.00
 15 5 16 0.31 0.00
 15 5 17 -0.11 0.00
 15 5 18 -0.10 0.00
 15 5 19 -0.27 0.00
 15 5 20 -0.05 0.00
 -15 7 25 -0.20 0.00
 -15 7 24 0.00 0.00
 -15 7 23 -0.48 0.00
 -15 7 22 0.42 0.00
 -15 7 21 0.62 0.00
 -15 7 20 -0.72 0.00
 -15 7 19 -0.28 0.00
 -15 7 18 0.86 0.00
 -15 7 17 -0.01 0.00
 -15 7 16 0.05 0.00
 -15 7 15 -0.23 0.00
 -15 7 14 -0.23 0.00
 -15 7 13 0.46 0.00
 -15 7 12 0.15 0.00
 -15 7 11 -0.98 0.00
 -15 7 10 0.49 0.00
 -15 7 9 1.35 0.00
 -15 7 8 -1.07 0.00
 -15 7 7 -1.90 0.00
 -15 7 6 1.39 0.00
 -15 7 5 2.47 0.00
 -15 7 4 -1.93 0.00
 -15 7 3 -1.64 0.00
 -15 7 2 1.15 0.00
 -15 7 1 -0.01 0.00
 15 7 0 0.14 0.00
 15 7 1 -0.58 0.00
 15 7 2 -0.98 0.00
 15 7 3 1.02 0.00
 15 7 4 1.20 0.00
 15 7 5 -1.42 0.00
 15 7 6 -1.31 0.00
 15 7 7 1.13 0.00
 15 7 8 0.91 0.00
 15 7 9 -0.80 0.00
 15 7 10 -0.63 0.00
 15 7 11 0.23 0.00
 15 7 12 0.27 0.00
 15 7 13 0.25 0.00
 15 7 14 0.12 0.00
 15 7 15 0.25 0.00
 15 7 16 0.10 0.00
 15 7 17 -0.02 0.00
 15 7 18 -0.13 0.00
 -15 9 23 -0.23 0.00
 -15 9 22 0.31 0.00
 -15 9 21 0.42 0.00
 -15 9 20 -0.45 0.00
 -15 9 19 -0.25 0.00
 -15 9 18 0.29 0.00
 -15 9 17 -0.29 0.00
 -15 9 16 0.69 0.00
 -15 9 15 0.34 0.00
 -15 9 14 -0.21 0.00
 -15 9 13 -0.19 0.00
 -15 9 12 -0.05 0.00
 -15 9 11 -0.03 0.00
 -15 9 10 0.23 0.00
 -15 9 9 0.24 0.00
 -15 9 8 -0.69 0.00
 -15 9 7 -0.70 0.00
 -15 9 6 1.02 0.00
 -15 9 5 1.31 0.00
 -15 9 4 -1.45 0.00
 -15 9 3 -0.65 0.00
 -15 9 2 0.92 0.00
 -15 9 1 -0.85 0.00
 15 9 0 -0.01 0.00
 15 9 1 -0.76 0.00
 15 9 2 -0.48 0.00
 15 9 3 0.70 0.00
 15 9 4 1.06 0.00
 15 9 5 -0.96 0.00
 15 9 6 -1.39 0.00
 15 9 7 0.58 0.00
 15 9 8 0.88 0.00
 15 9 9 -0.53 0.00
 15 9 10 -0.73 0.00
 15 9 11 0.30 0.00
 15 9 12 0.31 0.00
 15 9 13 0.17 0.00
 15 9 14 0.45 0.00
 15 9 15 0.07 0.00
 15 9 16 -0.46 0.00
 -15 11 19 -0.21 0.00
 -15 11 18 0.59 0.00
 -15 11 17 -0.12 0.00
 -15 11 16 -0.23 0.00
 -15 11 15 0.04 0.00
 -15 11 14 0.25 0.00
 -15 11 13 0.06 0.00
 -15 11 12 0.22 0.00
 -15 11 11 0.27 0.00
 -15 11 10 -0.42 0.00
 -15 11 9 -0.17 0.00
 -15 11 8 0.03 0.00
 -15 11 7 -0.78 0.00
 -15 11 6 -0.09 0.00
 -15 11 5 1.77 0.00
 -15 11 4 -0.43 0.00
 -15 11 3 -1.13 0.00
 -15 11 2 0.89 0.00
 -15 11 1 -0.70 0.00
 15 11 0 -0.08 0.00
 15 11 1 -0.91 0.00
 15 11 2 -0.50 0.00
 15 11 3 0.67 0.00
 15 11 4 0.75 0.00
 15 11 5 -0.42 0.00
 15 11 6 -0.97 0.00
 15 11 7 0.09 0.00
 15 11 8 0.80 0.00
 15 11 9 -0.40 0.00
 15 11 10 -0.85 0.00
 15 11 11 0.34 0.00
 15 11 12 0.60 0.00
 -15 13 14 0.39 0.00
 -15 13 13 -0.24 0.00
 -15 13 12 -0.08 0.00
 -15 13 11 0.30 0.00
 -15 13 10 -0.08 0.00
 -15 13 9 0.16 0.00
 -15 13 8 -0.03 0.00
 -15 13 7 -0.44 0.00
 -15 13 6 -0.72 0.00
 -15 13 5 1.02 0.00
 -15 13 4 0.56 0.00
 -15 13 3 -1.56 0.00
 -15 13 2 0.76 0.00
 -15 13 1 0.36 0.00
 15 13 0 -0.69 0.00
 15 13 1 -0.91 0.00
 15 13 2 0.40 0.00
 15 13 3 1.06 0.00
 15 13 4 -0.11 0.00
 15 13 5 -0.16 0.00
 15 13 6 -0.10 0.00
 15 13 7 -0.25 0.00
 -16 0 28 -0.58 0.00
 -16 0 26 0.20 0.00
 -16 0 24 0.63 0.00
 -16 0 22 -0.98 0.00
 -16 0 20 0.33 0.00
 -16 0 18 -0.03 0.00
 -16 0 16 -0.97 0.00
 -16 0 14 2.84 0.00
 -16 0 12 -3.87 0.00
 -16 0 10 3.73 0.00
 -16 0 8 -1.99 0.00
 -16 0 6 -0.81 0.00
 -16 0 4 2.24 0.00
 -16 0 2 -1.63 0.00
 16 0 2 -0.83 0.00
 16 0 4 1.62 0.00
 16 0 6 -0.31 0.00
 16 0 8 -0.09 0.00
 16 0 10 -0.64 0.00
 16 0 12 0.50 0.00
 16 0 14 -0.69 0.00
 16 0 16 0.67 0.00
 16 0 18 -0.50 0.00
 16 0 20 0.18 0.00
 -16 2 28 -0.42 0.00
 -16 2 27 -0.06 0.00
 -16 2 26 0.38 0.00
 -16 2 25 -0.01 0.00
 -16 2 24 0.47 0.00
 -16 2 23 0.16 0.00
 -16 2 22 -0.83 0.00
 -16 2 21 -0.63 0.00
 -16 2 20 0.22 0.00
 -16 2 19 0.51 0.00
 -16 2 18 -0.03 0.00
 -16 2 17 -0.23 0.00
 -16 2 16 -0.89 0.00
 -16 2 15 0.54 0.00
 -16 2 14 2.18 0.00
 -16 2 13 -0.58 0.00
 -16 2 12 -2.50 0.00
 -16 2 11 0.68 0.00
 -16 2 10 2.34 0.00
 -16 2 9 -1.19 0.00
 -16 2 8 -1.20 0.00
 -16 2 7 1.99 0.00
 -16 2 6 -1.30 0.00
 -16 2 5 -2.28 0.00
 -16 2 4 2.59 0.00
 -16 2 3 1.56 0.00
 -16 2 2 -1.58 0.00
 -16 2 1 -0.33 0.00
 16 2 0 0.60 0.00
 16 2 1 0.67 0.00
 16 2 2 -0.24 0.00
 16 2 3 -1.01 0.00
 16 2 4 0.69 0.00
 16 2 5 1.22 0.00
 16 2 6 0.05 0.00
 16 2 7 -1.41 0.00
 16 2 8 -0.08 0.00
 16 2 9 1.07 0.00
 16 2 10 -0.17 0.00
 16 2 11 -0.62 0.00
 16 2 12 -0.14 0.00
 16 2 13 0.20 0.00
 16 2 14 -0.20 0.00
 16 2 15 -0.28 0.00
 16 2 16 0.04 0.00
 16 2 17 0.24 0.00
 16 2 18 0.19 0.00
 16 2 19 0.23 0.00
 16 2 20 -0.07 0.00
 -16 4 27 -0.18 0.00
 -16 4 26 0.46 0.00
 -16 4 25 0.12 0.00
 -16 4 24 0.35 0.00
 -16 4 23 0.44 0.00
 -16 4 22 -0.49 0.00
 -16 4 21 -1.12 0.00
 -16 4 20 -0.02 0.00
 -16 4 19 0.88 0.00
 -16 4 18 -0.21 0.00
 -16 4 17 -0.30 0.00
 -16 4 16 -0.30 0.00
 -16 4 15 0.41 0.00
 -16 4 14 1.03 0.00
 -16 4 13 -0.52 0.00
 -16 4 12 -1.15 0.00
 -16 4 11 0.60 0.00
 -16 4 10 0.80 0.00
 -16 4 9 -0.76 0.00
 -16 4 8 -0.15 0.00
 -16 4 7 2.05 0.00
 -16 4 6 -1.49 0.00
 -16 4 5 -3.11 0.00
 -16 4 4 2.55 0.00
 -16 4 3 1.99 0.00
 -16 4 2 -1.44 0.00
 -16 4 1 -0.19 0.00
 16 4 0 0.24 0.00
 16 4 1 0.87 0.00
 16 4 2 0.52 0.00
 16 4 3 -1.62 0.00
 16 4 4 -0.46 0.00
 16 4 5 1.92 0.00
 16 4 6 0.66 0.00
 16 4 7 -1.62 0.00
 16 4 8 -0.35 0.00
 16 4 9 1.34 0.00
 16 4 10 0.19 0.00
 16 4 11 -0.97 0.00
 16 4 12 -0.35 0.00
 16 4 13 -0.14 0.00
 16 4 14 0.27 0.00
 16 4 15 0.31 0.00
 16 4 16 -0.49 0.00
 16 4 17 -0.02 0.00
 16 4 18 0.41 0.00
 16 4 19 0.46 0.00
 -16 6 25 0.14 0.00
 -16 6 24 0.14 0.00
 -16 6 23 0.53 0.00
 -16 6 22 -0.37 0.00
 -16 6 21 -0.76 0.00
 -16 6 20 0.52 0.00
 -16 6 19 0.43 0.00
 -16 6 18 -0.89 0.00
 -16 6 17 -0.35 0.00
 -16 6 16 0.35 0.00
 -16 6 15 0.64 0.00
 -16 6 14 0.16 0.00
 -16 6 13 -0.56 0.00
 -16 6 12 -0.58 0.00
 -16 6 11 0.68 0.00
 -16 6 10 0.10 0.00
 -16 6 9 -0.79 0.00
 -16 6 8 0.21 0.00
 -16 6 7 1.68 0.00
 -16 6 6 -0.72 0.00
 -16 6 5 -2.61 0.00
 -16 6 4 1.71 0.00
 -16 6 3 1.75 0.00
 -16 6 2 -1.10 0.00
 -16 6 1 -0.29 0.00
 16 6 0 -0.02 0.00
 16 6 1 0.30 0.00
 16 6 2 0.71 0.00
 16 6 3 -1.07 0.00
 16 6 4 -0.88 0.00
 16 6 5 1.55 0.00
 16 6 6 1.22 0.00
 16 6 7 -1.38 0.00
 16 6 8 -0.91 0.00
 16 6 9 1.21 0.00
 16 6 10 0.45 0.00
 16 6 11 -0.62 0.00
 16 6 12 -0.14 0.00
 16 6 13 -0.12 0.00
 16 6 14 0.13 0.00
 16 6 15 -0.19 0.00
 16 6 16 -0.32 0.00
 16 6 17 0.04 0.00
 16 6 18 0.08 0.00
 -16 8 23 0.12 0.00
 -16 8 22 -0.34 0.00
 -16 8 21 -0.20 0.00
 -16 8 20 0.88 0.00
 -16 8 19 -0.15 0.00
 -16 8 18 -0.74 0.00
 -16 8 17 0.32 0.00
 -16 8 16 -0.19 0.00
 -16 8 15 -0.10 0.00
 -16 8 14 -0.16 0.00
 -16 8 13 0.17 0.00
 -16 8 12 0.17 0.00
 -16 8 11 0.10 0.00
 -16 8 10 -0.44 0.00
 -16 8 9 -0.30 0.00
 -16 8 8 0.75 0.00
 -16 8 7 0.67 0.00
 -16 8 6 -1.03 0.00
 -16 8 5 -1.39 0.00
 -16 8 4 1.71 0.00
 -16 8 3 0.93 0.00
 -16 8 2 -1.27 0.00
 -16 8 1 0.18 0.00
 16 8 0 0.49 0.00
 16 8 1 0.08 0.00
 16 8 2 0.11 0.00
 16 8 3 -0.37 0.00
 16 8 4 -0.86 0.00
 16 8 5 0.82 0.00
 16 8 6 1.24 0.00
 16 8 7 -0.75 0.00
 16 8 8 -0.72 0.00
 16 8 9 0.74 0.00
 16 8 10 0.61 0.00
 16 8 11 -0.25 0.00
 16 8 12 -0.19 0.00
 16 8 13 -0.10 0.00
 16 8 14 -0.39 0.00
 16 8 15 -0.43 0.00
 16 8 16 0.18 0.00
 -16 10 21 -0.33 0.00
 -16 10 20 0.38 0.00
 -16 10 19 0.13 0.00
 -16 10 18 -0.48 0.00
 -16 10 17 0.34 0.00
 -16 10 16 -0.18 0.00
 -16 10 15 -0.22 0.00
 -16 10 14 -0.14 0.00
 -16 10 13 0.23 0.00
 -16 10 12 -0.25 0.00
 -16 10 11 -0.57 0.00
 -16 10 10 0.40 0.00
 -16 10 9 0.58 0.00
 -16 10 8 0.12 0.00
 -16 10 7 0.29 0.00
 -16 10 6 -0.42 0.00
 -16 10 5 -1.19 0.00
 -16 10 4 1.01 0.00
 -16 10 3 0.41 0.00
 -16 10 2 -1.03 0.00
 -16 10 1 0.85 0.00
 16 10 0 0.27 0.00
 16 10 1 0.41 0.00
 16 10 2 0.27 0.00
 16 10 3 -0.44 0.00
 16 10 4 -0.75 0.00
 16 10 5 0.49 0.00
 16 10 6 0.89 0.00
 16 10 7 -0.13 0.00
 16 10 8 -0.46 0.00
 16 10 9 0.46 0.00
 16 10 10 0.46 0.00
 16 10 11 -0.47 0.00
 16 10 12 -0.17 0.00
 16 10 13 0.14 0.00
 -16 12 16 0.67 0.00
 -16 12 15 -0.07 0.00
 -16 12 14 -0.58 0.00
 -16 12 13 0.17 0.00
 -16 12 12 -0.03 0.00
 -16 12 11 -0.60 0.00
 -16 12 10 0.24 0.00
 -16 12 9 0.51 0.00
 -16 12 8 -0.16 0.00
 -16 12 7 0.23 0.00
 -16 12 6 0.57 0.00
 -16 12 5 -1.29 0.00
 -16 12 4 0.14 0.00
 -16 12 3 1.32 0.00
 -16 12 2 -0.98 0.00
 -16 12 1 -0.03 0.00
 16 12 0 0.15 0.00
 16 12 1 0.57 0.00
 16 12 2 0.19 0.00
 16 12 3 -0.68 0.00
 16 12 4 -0.09 0.00
 16 12 5 0.10 0.00
 16 12 6 0.13 0.00
 16 12 7 0.17 0.00
 16 12 8 -0.06 0.00
 16 12 9 0.12 0.00
 -17 1 27 0.12 0.00
 -17 1 26 -0.23 0.00
 -17 1 25 -0.14 0.00
 -17 1 24 -0.48 0.00
 -17 1 23 0.09 0.00
 -17 1 22 0.71 0.00
 -17 1 21 0.21 0.00
 -17 1 20 -0.38 0.00
 -17 1 19 -0.22 0.00
 -17 1 18 0.76 0.00
 -17 1 17 0.20 0.00
 -17 1 16 0.04 0.00
 -17 1 15 -0.35 0.00
 -17 1 14 -1.72 0.00
 -17 1 13 0.27 0.00
 -17 1 12 2.76 0.00
 -17 1 11 -0.31 0.00
 -17 1 10 -2.89 0.00
 -17 1 9 0.52 0.00
 -17 1 8 1.84 0.00
 -17 1 7 -0.73 0.00
 -17 1 6 0.72 0.00
 -17 1 5 0.77 0.00
 -17 1 4 -2.48 0.00
 -17 1 3 -0.54 0.00
 -17 1 2 2.12 0.00
 -17 1 1 0.05 0.00
 17 1 0 -1.90 0.00
 17 1 1 -0.36 0.00
 17 1 2 2.05 0.00
 17 1 3 0.45 0.00
 17 1 4 -1.82 0.00
 17 1 5 -0.58 0.00
 17 1 6 0.04 0.00
 17 1 7 0.72 0.00
 17 1 8 0.16 0.00
 17 1 9 -0.55 0.00
 17 1 10 0.08 0.00
 17 1 11 0.40 0.00
 17 1 12 0.16 0.00
 17 1 13 -0.37 0.00
 17 1 14 0.31 0.00
 17 1 15 0.46 0.00
 17 1 16 -0.31 0.00
 17 1 17 -0.22 0.00
 17 1 18 0.21 0.00
 17 1 19 -0.16 0.00
 -17 3 26 -0.40 0.00
 -17 3 25 -0.34 0.00
 -17 3 24 -0.37 0.00
 -17 3 23 0.01 0.00
 -17 3 22 0.42 0.00
 -17 3 21 0.71 0.00
 -17 3 20 0.00 0.00
 -17 3 19 -0.61 0.00
 -17 3 18 0.52 0.00
 -17 3 17 0.25 0.00
 -17 3 16 -0.18 0.00
 -17 3 15 -0.35 0.00
 -17 3 14 -0.58 0.00
 -17 3 13 0.30 0.00
 -17 3 12 1.06 0.00
 -17 3 11 -0.26 0.00
 -17 3 10 -1.28 0.00
 -17 3 9 0.39 0.00
 -17 3 8 0.91 0.00
 -17 3 7 -1.27 0.00
 -17 3 6 1.13 0.00
 -17 3 5 1.92 0.00
 -17 3 4 -2.65 0.00
 -17 3 3 -1.25 0.00
 -17 3 2 2.03 0.00
 -17 3 1 0.15 0.00
 17 3 0 -1.55 0.00
 17 3 1 -0.64 0.00
 17 3 2 1.09 0.00
 17 3 3 1.15 0.00
 17 3 4 -0.60 0.00
 17 3 5 -1.32 0.00
 17 3 6 -0.29 0.00
 17 3 7 1.19 0.00
 17 3 8 0.22 0.00
 17 3 9 -1.08 0.00
 17 3 10 -0.46 0.00
 17 3 11 0.84 0.00
 17 3 12 0.75 0.00
 17 3 13 -0.05 0.00
 17 3 14 -0.42 0.00
 17 3 15 0.06 0.00
 17 3 16 0.65 0.00
 17 3 17 -0.03 0.00
 17 3 18 -0.62 0.00
 -17 5 25 -0.17 0.00
 -17 5 24 -0.26 0.00
 -17 5 23 -0.38 0.00
 -17 5 22 0.16 0.00
 -17 5 21 0.77 0.00
 -17 5 20 -0.02 0.00
 -17 5 19 -0.49 0.00
 -17 5 18 0.70 0.00
 -17 5 17 0.38 0.00
 -17 5 16 -0.62 0.00
 -17 5 15 -0.53 0.00
 -17 5 14 0.05 0.00
 -17 5 13 0.27 0.00
 -17 5 12 0.63 0.00
 -17 5 11 -0.04 0.00
 -17 5 10 -0.49 0.00
 -17 5 9 -0.07 0.00
 -17 5 8 0.56 0.00
 -17 5 7 -1.00 0.00
 -17 5 6 0.29 0.00
 -17 5 5 1.98 0.00
 -17 5 4 -1.68 0.00
 -17 5 3 -1.21 0.00
 -17 5 2 1.32 0.00
 -17 5 1 0.18 0.00
 17 5 0 -0.70 0.00
 17 5 1 -0.37 0.00
 17 5 2 0.21 0.00
 17 5 3 1.25 0.00
 17 5 4 0.19 0.00
 17 5 5 -1.49 0.00
 17 5 6 -0.86 0.00
 17 5 7 1.23 0.00
 17 5 8 0.64 0.00
 17 5 9 -1.27 0.00
 17 5 10 -0.35 0.00
 17 5 11 0.76 0.00
 17 5 12 0.29 0.00
 17 5 13 0.36 0.00
 17 5 14 -0.39 0.00
 17 5 15 -0.19 0.00
 17 5 16 0.51 0.00
 17 5 17 0.12 0.00
 17 5 18 -0.25 0.00
 -17 7 23 -0.22 0.00
 -17 7 22 0.34 0.00
 -17 7 21 0.12 0.00
 -17 7 20 -0.92 0.00
 -17 7 19 0.25 0.00
 -17 7 18 1.08 0.00
 -17 7 17 0.05 0.00
 -17 7 16 -0.53 0.00
 -17 7 15 -0.37 0.00
 -17 7 14 0.47 0.00
 -17 7 13 0.05 0.00
 -17 7 12 0.00 0.00
 -17 7 11 -0.21 0.00
 -17 7 10 0.26 0.00
 -17 7 9 0.28 0.00
 -17 7 8 -0.10 0.00
 -17 7 7 -0.72 0.00
 -17 7 6 0.25 0.00
 -17 7 5 1.58 0.00
 -17 7 4 -1.29 0.00
 -17 7 3 -1.23 0.00
 -17 7 2 1.06 0.00
 -17 7 1 0.39 0.00
 17 7 0 -0.51 0.00
 17 7 1 0.35 0.00
 17 7 2 0.05 0.00
 17 7 3 0.22 0.00
 17 7 4 0.64 0.00
 17 7 5 -0.73 0.00
 17 7 6 -1.16 0.00
 17 7 7 0.94 0.00
 17 7 8 0.74 0.00
 17 7 9 -0.96 0.00
 17 7 10 -0.46 0.00
 17 7 11 0.27 0.00
 17 7 12 0.07 0.00
 17 7 13 0.09 0.00
 17 7 14 0.13 0.00
 17 7 15 0.52 0.00
 17 7 16 0.07 0.00
 -17 9 21 0.09 0.00
 -17 9 20 -0.77 0.00
 -17 9 19 0.34 0.00
 -17 9 18 0.55 0.00
 -17 9 17 -0.58 0.00
 -17 9 16 0.15 0.00
 -17 9 15 0.38 0.00
 -17 9 14 0.33 0.00
 -17 9 13 -0.50 0.00
 -17 9 12 0.12 0.00
 -17 9 11 0.56 0.00
 -17 9 10 -0.12 0.00
 -17 9 9 -0.57 0.00
 -17 9 8 -0.33 0.00
 -17 9 7 0.05 0.00
 -17 9 6 0.66 0.00
 -17 9 5 0.74 0.00
 -17 9 4 -1.25 0.00
 -17 9 3 -0.18 0.00
 -17 9 2 1.22 0.00
 -17 9 1 -0.51 0.00
 17 9 0 -0.77 0.00
 17 9 1 0.17 0.00
 17 9 2 0.12 0.00
 17 9 3 0.04 0.00
 17 9 4 0.65 0.00
 17 9 5 -0.24 0.00
 17 9 6 -0.67 0.00
 17 9 7 0.15 0.00
 17 9 8 0.11 0.00
 17 9 9 -0.49 0.00
 17 9 10 -0.27 0.00
 17 9 11 0.31 0.00
 17 9 12 -0.01 0.00
 17 9 13 -0.05 0.00
 -17 11 17 -0.32 0.00
 -17 11 16 -0.48 0.00
 -17 11 15 0.04 0.00
 -17 11 14 0.52 0.00
 -17 11 13 -0.14 0.00
 -17 11 12 0.27 0.00
 -17 11 11 0.76 0.00
 -17 11 10 -0.49 0.00
 -17 11 9 -0.82 0.00
 -17 11 8 0.26 0.00
 -17 11 7 -0.07 0.00
 -17 11 6 -0.29 0.00
 -17 11 5 0.89 0.00
 -17 11 4 -0.51 0.00
 -17 11 3 -0.38 0.00
 -17 11 2 0.93 0.00
 -17 11 1 -0.37 0.00
 17 11 0 -0.06 0.00
 17 11 1 -0.12 0.00
 17 11 2 -0.22 0.00
 17 11 3 0.39 0.00
 17 11 4 0.09 0.00
 17 11 5 -0.08 0.00
 17 11 6 0.00 0.00
 17 11 7 -0.20 0.00
 17 11 8 -0.20 0.00
 17 11 9 -0.24 0.00
 -17 13 10 0.00 0.00
 -17 13 9 -0.58 0.00
 -17 13 8 0.17 0.00
 -17 13 7 0.53 0.00
 -17 13 6 -0.65 0.00
 -17 13 5 0.48 0.00
 -17 13 4 0.06 0.00
 -17 13 3 -1.33 0.00
 -17 13 2 0.53 0.00
 -17 13 1 0.57 0.00
 17 13 1 -0.34 0.00
 17 13 2 0.06 0.00
 -18 0 26 0.10 0.00
 -18 0 24 0.41 0.00
 -18 0 22 -0.45 0.00
 -18 0 20 0.47 0.00
 -18 0 18 -1.36 0.00
 -18 0 16 0.67 0.00
 -18 0 14 0.98 0.00
 -18 0 12 -2.11 0.00
 -18 0 10 2.26 0.00
 -18 0 8 -1.60 0.00
 -18 0 6 -0.59 0.00
 -18 0 4 2.20 0.00
 -18 0 2 -1.94 0.00
 18 0 0 2.37 0.00
 18 0 2 -2.85 0.00
 18 0 4 1.94 0.00
 18 0 6 0.17 0.00
 18 0 8 -0.16 0.00
 18 0 10 0.13 0.00
 18 0 12 -0.37 0.00
 18 0 14 -0.23 0.00
 18 0 16 0.35 0.00
 -18 2 26 0.28 0.00
 -18 2 25 0.47 0.00
 -18 2 24 0.36 0.00
 -18 2 23 -0.30 0.00
 -18 2 22 -0.31 0.00
 -18 2 21 -0.32 0.00
 -18 2 20 0.19 0.00
 -18 2 19 0.40 0.00
 -18 2 18 -1.07 0.00
 -18 2 17 -0.31 0.00
 -18 2 16 0.75 0.00
 -18 2 15 0.35 0.00
 -18 2 14 0.25 0.00
 -18 2 13 -0.20 0.00
 -18 2 12 -1.14 0.00
 -18 2 11 0.14 0.00
 -18 2 10 1.58 0.00
 -18 2 9 -0.10 0.00
 -18 2 8 -1.32 0.00
 -18 2 7 0.38 0.00
 -18 2 6 -0.73 0.00
 -18 2 5 -0.70 0.00
 -18 2 4 2.25 0.00
 -18 2 3 0.54 0.00
 -18 2 2 -1.92 0.00
 -18 2 1 -0.01 0.00
 18 2 0 2.21 0.00
 18 2 1 0.43 0.00
 18 2 2 -2.17 0.00
 18 2 3 -0.66 0.00
 18 2 4 1.21 0.00
 18 2 5 0.79 0.00
 18 2 6 0.22 0.00
 18 2 7 -0.76 0.00
 18 2 8 -0.23 0.00
 18 2 9 0.67 0.00
 18 2 10 0.64 0.00
 18 2 11 -0.62 0.00
 18 2 12 -0.88 0.00
 18 2 13 0.42 0.00
 18 2 14 0.35 0.00
 18 2 15 -0.55 0.00
 18 2 16 -0.48 0.00
 18 2 17 0.16 0.00
 -18 4 25 0.41 0.00
 -18 4 24 0.26 0.00
 -18 4 23 -0.01 0.00
 -18 4 22 0.08 0.00
 -18 4 21 -0.57 0.00
 -18 4 20 -0.30 0.00
 -18 4 19 0.40 0.00
 -18 4 18 -0.70 0.00
 -18 4 17 -0.24 0.00
 -18 4 16 0.97 0.00
 -18 4 15 0.28 0.00
 -18 4 14 -0.46 0.00
 -18 4 13 -0.02 0.00
 -18 4 12 -0.38 0.00
 -18 4 11 -0.36 0.00
 -18 4 10 0.66 0.00
 -18 4 9 0.64 0.00
 -18 4 8 -0.96 0.00
 -18 4 7 0.22 0.00
 -18 4 6 -0.29 0.00
 -18 4 5 -1.01 0.00
 -18 4 4 1.80 0.00
 -18 4 3 0.61 0.00
 -18 4 2 -1.68 0.00
 -18 4 1 -0.11 0.00
 18 4 0 1.74 0.00
 18 4 1 0.36 0.00
 18 4 2 -1.33 0.00
 18 4 3 -1.08 0.00
 18 4 4 0.50 0.00
 18 4 5 1.04 0.00
 18 4 6 0.39 0.00
 18 4 7 -0.75 0.00
 18 4 8 -0.34 0.00
 18 4 9 0.98 0.00
 18 4 10 0.57 0.00
 18 4 11 -0.59 0.00
 18 4 12 -0.69 0.00
 18 4 13 -0.50 0.00
 18 4 14 0.61 0.00
 18 4 15 0.25 0.00
 18 4 16 -0.77 0.00
 18 4 17 -0.19 0.00
 -18 6 24 0.11 0.00
 -18 6 23 0.29 0.00
 -18 6 22 -0.05 0.00
 -18 6 21 -0.18 0.00
 -18 6 20 0.38 0.00
 -18 6 19 -0.12 0.00
 -18 6 18 -1.03 0.00
 -18 6 17 -0.35 0.00
 -18 6 16 1.02 0.00
 -18 6 15 0.56 0.00
 -18 6 14 -0.58 0.00
 -18 6 13 -0.04 0.00
 -18 6 12 -0.24 0.00
 -18 6 11 -0.10 0.00
 -18 6 10 0.09 0.00
 -18 6 9 0.26 0.00
 -18 6 8 -0.78 0.00
 -18 6 7 0.27 0.00
 -18 6 6 0.58 0.00
 -18 6 5 -1.10 0.00
 -18 6 4 0.79 0.00
 -18 6 3 0.83 0.00
 -18 6 2 -0.82 0.00
 -18 6 1 -0.35 0.00
 18 6 0 0.72 0.00
 18 6 1 -0.17 0.00
 18 6 2 -0.51 0.00
 18 6 3 -0.54 0.00
 18 6 4 -0.19 0.00
 18 6 5 0.78 0.00
 18 6 6 0.96 0.00
 18 6 7 -0.90 0.00
 18 6 8 -0.63 0.00
 18 6 9 1.02 0.00
 18 6 10 0.24 0.00
 18 6 11 -0.24 0.00
 18 6 12 0.00 0.00
 18 6 13 -0.42 0.00
 18 6 14 0.06 0.00
 18 6 15 -0.15 0.00
 -18 8 21 0.22 0.00
 -18 8 20 1.03 0.00
 -18 8 19 -0.69 0.00
 -18 8 18 -0.84 0.00
 -18 8 17 0.41 0.00
 -18 8 16 0.39 0.00
 -18 8 15 -0.23 0.00
 -18 8 14 -0.65 0.00
 -18 8 13 0.51 0.00
 -18 8 12 0.03 0.00
 -18 8 11 -0.27 0.00
 -18 8 10 -0.17 0.00
 -18 8 9 0.32 0.00
 -18 8 8 0.13 0.00
 -18 8 7 -0.09 0.00
 -18 8 6 -0.23 0.00
 -18 8 5 -0.75 0.00
 -18 8 4 0.94 0.00
 -18 8 3 0.52 0.00
 -18 8 2 -1.01 0.00
 -18 8 1 -0.07 0.00
 18 8 0 0.84 0.00
 18 8 1 -0.60 0.00
 18 8 2 -0.22 0.00
 18 8 3 0.31 0.00
 18 8 4 -0.61 0.00
 18 8 5 0.00 0.00
 18 8 6 0.63 0.00
 18 8 7 -0.30 0.00
 18 8 8 -0.12 0.00
 18 8 9 0.54 0.00
 18 8 10 0.22 0.00
 18 8 11 -0.06 0.00
 18 8 12 0.11 0.00
 18 8 13 -0.03 0.00
 -18 10 18 -0.48 0.00
 -18 10 17 0.54 0.00
 -18 10 16 0.17 0.00
 -18 10 15 -0.26 0.00
 -18 10 14 -0.41 0.00
 -18 10 13 0.39 0.00
 -18 10 12 -0.49 0.00
 -18 10 11 -0.78 0.00
 -18 10 10 0.56 0.00
 -18 10 9 0.83 0.00
 -18 10 8 -0.15 0.00
 -18 10 7 -0.19 0.00
 -18 10 6 0.04 0.00
 -18 10 5 -0.30 0.00
 -18 10 4 0.56 0.00
 -18 10 3 -0.28 0.00
 -18 10 2 -0.92 0.00
 -18 10 1 0.40 0.00
 18 10 0 0.44 0.00
 18 10 1 -0.33 0.00
 18 10 2 0.01 0.00
 18 10 3 -0.02 0.00
 18 10 4 -0.14 0.00
 18 10 5 -0.18 0.00
 18 10 6 -0.22 0.00
 18 10 7 0.31 0.00
 18 10 8 0.57 0.00
 18 10 9 0.30 0.00
 18 10 10 -0.21 0.00
 -18 12 12 0.02 0.00
 -18 12 11 -0.52 0.00
 -18 12 10 0.18 0.00
 -18 12 9 0.71 0.00
 -18 12 8 -0.39 0.00
 -18 12 7 -0.38 0.00
 -18 12 6 0.64 0.00
 -18 12 5 -0.34 0.00
 -18 12 4 0.19 0.00
 -18 12 3 0.55 0.00
 -18 12 2 -0.47 0.00
 -18 12 1 -0.20 0.00
 18 12 0 -0.38 0.00
 18 12 1 0.02 0.00
 18 12 2 0.06 0.00
 18 12 3 -0.39 0.00
 18 12 4 0.50 0.00
 -19 1 25 -0.33 0.00
 -19 1 24 -0.34 0.00
 -19 1 23 0.25 0.00
 -19 1 22 0.16 0.00
 -19 1 21 0.11 0.00
 -19 1 20 -0.41 0.00
 -19 1 19 -0.22 0.00
 -19 1 18 1.59 0.00
 -19 1 17 0.23 0.00
 -19 1 16 -1.21 0.00
 -19 1 15 -0.17 0.00
 -19 1 14 0.12 0.00
 -19 1 13 0.06 0.00
 -19 1 12 0.81 0.00
 -19 1 11 -0.01 0.00
 -19 1 10 -1.07 0.00
 -19 1 9 -0.15 0.00
 -19 1 8 0.97 0.00
 -19 1 7 0.19 0.00
 -19 1 6 0.68 0.00
 -19 1 5 -0.02 0.00
 -19 1 4 -1.66 0.00
 -19 1 3 -0.04 0.00
 -19 1 2 1.32 0.00
 -19 1 1 -0.13 0.00
 19 1 0 -2.31 0.00
 19 1 1 -0.27 0.00
 19 1 2 2.67 0.00
 19 1 3 0.33 0.00
 19 1 4 -1.31 0.00
 19 1 5 -0.40 0.00
 19 1 6 -0.31 0.00
 19 1 7 0.33 0.00
 19 1 8 0.15 0.00
 19 1 9 -0.23 0.00
 19 1 10 -0.61 0.00
 19 1 11 0.29 0.00
 19 1 12 0.80 0.00
 19 1 13 -0.39 0.00
 19 1 14 -0.19 0.00
 19 1 15 0.48 0.00
 19 1 16 0.16 0.00
 -19 3 25 -0.61 0.00
 -19 3 24 -0.25 0.00
 -19 3 23 0.33 0.00
 -19 3 22 -0.19 0.00
 -19 3 21 0.33 0.00
 -19 3 20 0.24 0.00
 -19 3 19 -0.33 0.00
 -19 3 18 0.98 0.00
 -19 3 17 0.25 0.00
 -19 3 16 -1.30 0.00
 -19 3 15 -0.22 0.00
 -19 3 14 0.78 0.00
 -19 3 13 0.02 0.00
 -19 3 12 0.21 0.00
 -19 3 11 0.35 0.00
 -19 3 10 -0.70 0.00
 -19 3 9 -0.78 0.00
 -19 3 8 0.99 0.00
 -19 3 7 0.39 0.00
 -19 3 6 0.39 0.00
 -19 3 5 0.19 0.00
 -19 3 4 -1.53 0.00
 -19 3 3 -0.23 0.00
 -19 3 2 1.46 0.00
 -19 3 1 0.09 0.00
 19 3 0 -2.15 0.00
 19 3 1 -0.24 0.00
 19 3 2 1.88 0.00
 19 3 3 0.69 0.00
 19 3 4 -0.77 0.00
 19 3 5 -0.57 0.00
 19 3 6 -0.15 0.00
 19 3 7 0.33 0.00
 19 3 8 0.20 0.00
 19 3 9 -0.52 0.00
 19 3 10 -0.87 0.00
 19 3 11 0.33 0.00
 19 3 12 0.97 0.00
 19 3 13 0.23 0.00
 19 3 14 -0.66 0.00
 19 3 15 0.14 0.00
 19 3 16 0.85 0.00
 -19 5 24 -0.07 0.00
 -19 5 23 -0.13 0.00
 -19 5 22 -0.40 0.00
 -19 5 21 0.20 0.00
 -19 5 20 0.30 0.00
 -19 5 19 0.01 0.00
 -19 5 18 0.81 0.00
 -19 5 17 0.37 0.00
 -19 5 16 -1.28 0.00
 -19 5 15 -0.43 0.00
 -19 5 14 0.68 0.00
 -19 5 13 -0.09 0.00
 -19 5 12 0.27 0.00
 -19 5 11 0.56 0.00
 -19 5 10 -0.28 0.00
 -19 5 9 -0.97 0.00
 -19 5 8 1.15 0.00
 -19 5 7 0.50 0.00
 -19 5 6 -0.66 0.00
 -19 5 5 0.13 0.00
 -19 5 4 -0.74 0.00
 -19 5 3 -0.11 0.00
 -19 5 2 0.98 0.00
 -19 5 1 0.10 0.00
 19 5 0 -1.41 0.00
 19 5 1 -0.15 0.00
 19 5 2 1.26 0.00
 19 5 3 0.79 0.00
 19 5 4 -0.39 0.00
 19 5 5 -0.59 0.00
 19 5 6 -0.50 0.00
 19 5 7 0.52 0.00
 19 5 8 0.33 0.00
 19 5 9 -0.80 0.00
 19 5 10 -0.23 0.00
 19 5 11 0.02 0.00
 19 5 12 0.15 0.00
 19 5 13 0.87 0.00
 19 5 14 -0.20 0.00
 19 5 15 -0.22 0.00
 -19 7 21 -0.32 0.00
 -19 7 20 -0.77 0.00
 -19 7 19 0.62 0.00
 -19 7 18 1.00 0.00
 -19 7 17 0.08 0.00
 -19 7 16 -0.93 0.00
 -19 7 15 -0.10 0.00
 -19 7 14 0.72 0.00
 -19 7 13 -0.36 0.00
 -19 7 12 0.01 0.00
 -19 7 11 0.14 0.00
 -19 7 10 0.19 0.00
 -19 7 9 -0.35 0.00
 -19 7 8 0.57 0.00
 -19 7 7 0.29 0.00
 -19 7 6 -0.62 0.00
 -19 7 5 0.51 0.00
 -19 7 4 -0.32 0.00
 -19 7 3 -0.45 0.00
 -19 7 2 0.51 0.00
 -19 7 1 0.16 0.00
 19 7 0 -0.67 0.00
 19 7 1 0.45 0.00
 19 7 2 0.32 0.00
 19 7 3 -0.15 0.00
 19 7 4 0.44 0.00
 19 7 5 -0.05 0.00
 19 7 6 -0.72 0.00
 19 7 7 0.45 0.00
 19 7 8 0.26 0.00
 19 7 9 -0.54 0.00
 19 7 10 -0.07 0.00
 19 7 11 -0.17 0.00
 19 7 12 -0.27 0.00
 19 7 13 0.27 0.00
 -19 9 18 0.38 0.00
 -19 9 17 -0.60 0.00
 -19 9 16 -0.22 0.00
 -19 9 15 0.52 0.00
 -19 9 14 0.46 0.00
 -19 9 13 -0.68 0.00
 -19 9 12 0.44 0.00
 -19 9 11 0.62 0.00
 -19 9 10 -0.27 0.00
 -19 9 9 -0.69 0.00
 -19 9 8 0.03 0.00
 -19 9 7 0.40 0.00
 -19 9 6 -0.08 0.00
 -19 9 5 0.16 0.00
 -19 9 4 -0.36 0.00
 -19 9 3 0.18 0.00
 -19 9 2 0.81 0.00
 -19 9 1 -0.10 0.00
 19 9 0 -0.64 0.00
 19 9 1 0.68 0.00
 19 9 2 -0.07 0.00
 19 9 3 -0.42 0.00
 19 9 4 0.36 0.00
 19 9 5 0.49 0.00
 19 9 6 0.22 0.00
 19 9 7 -0.26 0.00
 19 9 8 -0.58 0.00
 19 9 9 -0.30 0.00
 19 9 10 0.13 0.00
 -19 11 13 -0.06 0.00
 -19 11 12 0.39 0.00
 -19 11 11 0.51 0.00
 -19 11 10 -0.44 0.00
 -19 11 9 -0.53 0.00
 -19 11 8 0.44 0.00
 -19 11 7 0.17 0.00
 -19 11 6 -0.58 0.00
 -19 11 5 0.00 0.00
 -19 11 4 -0.12 0.00
 -19 11 3 0.17 0.00
 -19 11 2 0.42 0.00
 -19 11 1 0.09 0.00
 19 11 0 0.17 0.00
 19 11 1 0.36 0.00
 19 11 2 0.03 0.00
 19 11 3 0.12 0.00
 19 11 4 -0.51 0.00
 -20 0 24 0.33 0.00
 -20 0 22 -0.03 0.00
 -20 0 20 0.57 0.00
 -20 0 18 -1.86 0.00
 -20 0 16 1.55 0.00
 -20 0 14 -0.77 0.00
 -20 0 12 0.09 0.00
 -20 0 10 0.03 0.00
 -20 0 8 -0.23 0.00
 -20 0 6 -0.82 0.00
 -20 0 4 0.99 0.00
 -20 0 2 -0.60 0.00
 20 0 0 2.18 0.00
 20 0 2 -2.59 0.00
 20 0 4 1.00 0.00
 20 0 6 0.31 0.00
 20 0 8 0.00 0.00
 20 0 10 0.63 0.00
 20 0 12 -0.75 0.00
 20 0 14 0.21 0.00
 -20 2 24 0.27 0.00
 -20 2 23 -0.37 0.00
 -20 2 22 0.17 0.00
 -20 2 21 -0.17 0.00
 -20 2 20 0.09 0.00
 -20 2 19 0.29 0.00
 -20 2 18 -1.37 0.00
 -20 2 17 -0.26 0.00
 -20 2 16 1.51 0.00
 -20 2 15 0.14 0.00
 -20 2 14 -0.97 0.00
 -20 2 13 -0.03 0.00
 -20 2 12 0.06 0.00
 -20 2 11 -0.23 0.00
 -20 2 10 0.29 0.00
 -20 2 9 0.71 0.00
 -20 2 8 -0.57 0.00
 -20 2 7 -0.69 0.00
 -20 2 6 -0.50 0.00
 -20 2 5 0.29 0.00
 -20 2 4 0.83 0.00
 -20 2 3 -0.10 0.00
 -20 2 2 -0.63 0.00
 -20 2 1 0.12 0.00
 20 2 0 1.92 0.00
 20 2 1 0.24 0.00
 20 2 2 -1.93 0.00
 20 2 3 -0.44 0.00
 20 2 4 0.72 0.00
 20 2 5 0.35 0.00
 20 2 6 0.10 0.00
 20 2 7 -0.07 0.00
 20 2 8 -0.07 0.00
 20 2 9 0.07 0.00
 20 2 10 0.87 0.00
 20 2 11 -0.09 0.00
 20 2 12 -0.87 0.00
 20 2 13 0.08 0.00
 20 2 14 0.48 0.00
 20 2 15 -0.38 0.00
 -20 4 23 -0.12 0.00
 -20 4 22 0.64 0.00
 -20 4 21 -0.16 0.00
 -20 4 20 -0.59 0.00
 -20 4 19 0.07 0.00
 -20 4 18 -0.74 0.00
 -20 4 17 -0.30 0.00
 -20 4 16 1.39 0.00
 -20 4 15 0.32 0.00
 -20 4 14 -0.82 0.00
 -20 4 13 0.03 0.00
 -20 4 12 -0.16 0.00
 -20 4 11 -0.64 0.00
 -20 4 10 0.23 0.00
 -20 4 9 1.21 0.00
 -20 4 8 -0.91 0.00
 -20 4 7 -0.97 0.00
 -20 4 6 0.19 0.00
 -20 4 5 0.49 0.00
 -20 4 4 0.71 0.00
 -20 4 3 -0.22 0.00
 -20 4 2 -0.93 0.00
 -20 4 1 -0.08 0.00
 20 4 0 1.79 0.00
 20 4 1 0.16 0.00
 20 4 2 -1.56 0.00
 20 4 3 -0.63 0.00
 20 4 4 0.68 0.00
 20 4 5 0.20 0.00
 20 4 6 0.01 0.00
 20 4 7 -0.05 0.00
 20 4 8 -0.06 0.00
 20 4 9 0.38 0.00
 20 4 10 0.43 0.00
 20 4 11 0.26 0.00
 20 4 12 -0.36 0.00
 20 4 13 -0.94 0.00
 20 4 14 0.29 0.00
 -20 6 21 0.23 0.00
 -20 6 20 0.08 0.00
 -20 6 19 -0.34 0.00
 -20 6 18 -0.84 0.00
 -20 6 17 -0.46 0.00
 -20 6 16 1.11 0.00
 -20 6 15 0.35 0.00
 -20 6 14 -0.49 0.00
 -20 6 13 0.21 0.00
 -20 6 12 -0.21 0.00
 -20 6 11 -0.33 0.00
 -20 6 10 -0.05 0.00
 -20 6 9 0.77 0.00
 -20 6 8 -1.09 0.00
 -20 6 7 -0.88 0.00
 -20 6 6 0.98 0.00
 -20 6 5 0.35 0.00
 -20 6 4 0.03 0.00
 -20 6 3 -0.22 0.00
 -20 6 2 -0.31 0.00
 -20 6 1 0.18 0.00
 20 6 0 0.85 0.00
 20 6 1 0.08 0.00
 20 6 2 -0.76 0.00
 20 6 3 -0.30 0.00
 20 6 4 -0.02 0.00
 20 6 5 0.12 0.00
 20 6 6 0.60 0.00
 20 6 7 -0.37 0.00
 20 6 8 -0.23 0.00
 20 6 9 0.45 0.00
 20 6 10 -0.08 0.00
 20 6 11 0.40 0.00
 20 6 12 0.32 0.00
 -20 8 18 -0.52 0.00
 -20 8 17 0.26 0.00
 -20 8 16 0.54 0.00
 -20 8 15 -0.46 0.00
 -20 8 14 -0.49 0.00
 -20 8 13 0.67 0.00
 -20 8 12 -0.25 0.00
 -20 8 11 -0.31 0.00
 -20 8 10 -0.07 0.00
 -20 8 9 0.56 0.00
 -20 8 8 -0.29 0.00
 -20 8 7 -0.57 0.00
 -20 8 6 0.49 0.00
 -20 8 5 -0.15 0.00
 -20 8 4 -0.06 0.00
 -20 8 3 0.00 0.00
 -20 8 2 -0.38 0.00
 -20 8 1 0.04 0.00
 20 8 0 0.42 0.00
 20 8 1 -0.61 0.00
 20 8 2 0.23 0.00
 20 8 3 0.53 0.00
 20 8 4 -0.54 0.00
 20 8 5 -0.50 0.00
 20 8 6 0.08 0.00
 20 8 7 0.04 0.00
 20 8 8 0.24 0.00
 20 8 9 0.22 0.00
 -20 10 13 0.36 0.00
 -20 10 12 -0.71 0.00
 -20 10 11 -0.51 0.00
 -20 10 10 0.44 0.00
 -20 10 9 0.43 0.00
 -20 10 8 -0.28 0.00
 -20 10 7 -0.19 0.00
 -20 10 6 0.53 0.00
 -20 10 5 0.09 0.00
 -20 10 4 -0.08 0.00
 -20 10 3 -0.26 0.00
 -20 10 2 -0.46 0.00
 -20 10 1 -0.24 0.00
 20 10 0 0.10 0.00
 20 10 1 -0.67 0.00
 20 10 2 0.15 0.00
 20 10 3 0.24 0.00
 20 10 4 0.20 0.00
 20 10 5 -0.58 0.00
 -21 1 23 0.21 0.00
 -21 1 22 -0.10 0.00
 -21 1 21 0.06 0.00
 -21 1 20 -0.50 0.00
 -21 1 19 -0.16 0.00
 -21 1 18 1.68 0.00
 -21 1 17 0.09 0.00
 -21 1 16 -1.64 0.00
 -21 1 15 0.02 0.00
 -21 1 14 1.29 0.00
 -21 1 13 -0.02 0.00
 -21 1 12 -0.71 0.00
 -21 1 11 0.14 0.00
 -21 1 10 0.61 0.00
 -21 1 9 -0.44 0.00
 -21 1 8 -0.19 0.00
 -21 1 7 0.50 0.00
 -21 1 6 0.66 0.00
 -21 1 5 -0.32 0.00
 -21 1 4 -0.09 0.00
 -21 1 3 0.25 0.00
 -21 1 2 -0.13 0.00
 -21 1 1 -0.24 0.00
 21 1 0 -1.67 0.00
 21 1 1 -0.22 0.00
 21 1 2 1.81 0.00
 21 1 3 0.26 0.00
 21 1 4 -0.52 0.00
 21 1 5 -0.16 0.00
 21 1 6 -0.10 0.00
 21 1 7 -0.10 0.00
 21 1 8 -0.11 0.00
 21 1 9 0.17 0.00
 21 1 10 -0.66 0.00
 21 1 11 -0.08 0.00
 21 1 12 0.61 0.00
 21 1 13 -0.06 0.00
 -21 3 22 -0.54 0.00
 -21 3 21 0.11 0.00
 -21 3 20 0.37 0.00
 -21 3 19 -0.14 0.00
 -21 3 18 0.88 0.00
 -21 3 17 0.22 0.00
 -21 3 16 -1.40 0.00
 -21 3 15 -0.20 0.00
 -21 3 14 0.93 0.00
 -21 3 13 0.11 0.00
 -21 3 12 -0.05 0.00
 -21 3 11 0.38 0.00
 -21 3 10 0.06 0.00
 -21 3 9 -0.95 0.00
 -21 3 8 0.37 0.00
 -21 3 7 0.91 0.00
 -21 3 6 0.17 0.00
 -21 3 5 -0.56 0.00
 -21 3 4 -0.14 0.00
 -21 3 3 0.25 0.00
 -21 3 2 0.17 0.00
 -21 3 1 0.04 0.00
 21 3 0 -1.35 0.00
 21 3 1 -0.09 0.00
 21 3 2 1.21 0.00
 21 3 3 0.36 0.00
 21 3 4 -0.56 0.00
 21 3 5 0.05 0.00
 21 3 6 0.26 0.00
 21 3 7 -0.28 0.00
 21 3 8 -0.13 0.00
 21 3 9 0.09 0.00
 21 3 10 -0.51 0.00
 21 3 11 -0.43 0.00
 21 3 12 0.34 0.00
 21 3 13 0.63 0.00
 -21 5 21 -0.12 0.00
 -21 5 20 0.50 0.00
 -21 5 19 0.12 0.00
 -21 5 18 0.58 0.00
 -21 5 17 0.53 0.00
 -21 5 16 -1.02 0.00
 -21 5 15 -0.44 0.00
 -21 5 14 0.25 0.00
 -21 5 13 -0.05 0.00
 -21 5 12 0.33 0.00
 -21 5 11 0.47 0.00
 -21 5 10 0.07 0.00
 -21 5 9 -1.04 0.00
 -21 5 8 0.88 0.00
 -21 5 7 1.30 0.00
 -21 5 6 -0.54 0.00
 -21 5 5 -1.03 0.00
 -21 5 4 -0.11 0.00
 -21 5 3 0.66 0.00
 -21 5 2 0.33 0.00
 -21 5 1 -0.28 0.00
 21 5 0 -1.09 0.00
 21 5 1 -0.32 0.00
 21 5 2 1.04 0.00
 21 5 3 0.44 0.00
 21 5 4 -0.38 0.00
 21 5 5 0.07 0.00
 21 5 6 -0.20 0.00
 21 5 7 0.08 0.00
 21 5 8 0.04 0.00
 21 5 9 -0.26 0.00
 21 5 10 0.06 0.00
 21 5 11 -0.61 0.00
 -21 7 18 0.57 0.00
 -21 7 17 0.29 0.00
 -21 7 16 -0.66 0.00
 -21 7 15 0.10 0.00
 -21 7 14 0.21 0.00
 -21 7 13 -0.38 0.00
 -21 7 12 0.23 0.00
 -21 7 11 0.10 0.00
 -21 7 10 0.13 0.00
 -21 7 9 -0.60 0.00
 -21 7 8 0.78 0.00
 -21 7 7 0.93 0.00
 -21 7 6 -0.85 0.00
 -21 7 5 -0.33 0.00
 -21 7 4 0.37 0.00
 -21 7 3 0.37 0.00
 -21 7 2 -0.05 0.00
 -21 7 1 -0.41 0.00
 21 7 0 -0.26 0.00
 21 7 1 0.11 0.00
 21 7 2 -0.07 0.00
 21 7 3 -0.23 0.00
 21 7 4 0.45 0.00
 21 7 5 0.33 0.00
 21 7 6 -0.43 0.00
 21 7 7 0.09 0.00
 21 7 9 -0.11 0.00
 -21 9 14 0.05 0.00
 -21 9 13 -0.56 0.00
 -21 9 12 0.66 0.00
 -21 9 11 0.38 0.00
 -21 9 10 -0.16 0.00
 -21 9 9 -0.45 0.00
 -21 9 8 0.19 0.00
 -21 9 7 0.34 0.00
 -21 9 6 -0.57 0.00
 -21 9 5 0.09 0.00
 -21 9 4 0.31 0.00
 -21 9 3 0.04 0.00
 -21 9 2 0.35 0.00
 -21 9 1 0.24 0.00
 21 9 0 -0.06 0.00
 21 9 1 0.70 0.00
 21 9 2 -0.52 0.00
 21 9 3 -0.50 0.00
 21 9 4 0.20 0.00
 -22 0 22 0.03 0.00
 -22 0 20 0.74 0.00
 -22 0 18 -1.67 0.00
 -22 0 16 1.61 0.00
 -22 0 14 -1.58 0.00
 -22 0 12 1.25 0.00
 -22 0 10 -1.26 0.00
 -22 0 8 0.69 0.00
 -22 0 6 -0.59 0.00
 -22 0 4 -0.61 0.00
 -22 0 2 0.61 0.00
 22 0 0 1.34 0.00
 22 0 2 -1.32 0.00
 22 0 4 0.20 0.00
 22 0 6 0.05 0.00
 22 0 8 0.19 0.00
 22 0 10 0.49 0.00
 -22 2 21 -0.04 0.00
 -22 2 20 0.13 0.00
 -22 2 19 0.11 0.00
 -22 2 18 -1.10 0.00
 -22 2 17 -0.02 0.00
 -22 2 16 1.36 0.00
 -22 2 15 -0.03 0.00
 -22 2 14 -1.11 0.00
 -22 2 13 -0.09 0.00
 -22 2 12 0.50 0.00
 -22 2 11 -0.15 0.00
 -22 2 10 -0.64 0.00
 -22 2 9 0.54 0.00
 -22 2 8 0.23 0.00
 -22 2 7 -0.57 0.00
 -22 2 6 -0.26 0.00
 -22 2 5 0.42 0.00
 -22 2 4 -0.69 0.00
 -22 2 3 -0.36 0.00
 -22 2 2 0.70 0.00
 -22 2 1 0.21 0.00
 22 2 0 0.77 0.00
 22 2 1 0.17 0.00
 22 2 2 -0.74 0.00
 22 2 3 -0.23 0.00
 22 2 4 0.27 0.00
 22 2 5 -0.13 0.00
 22 2 6 -0.27 0.00
 22 2 7 0.45 0.00
 22 2 8 0.26 0.00
 22 2 9 -0.42 0.00
 22 2 10 0.37 0.00
 22 2 11 0.46 0.00
 -22 4 19 -0.03 0.00
 -22 4 18 -0.47 0.00
 -22 4 17 -0.36 0.00
 -22 4 16 0.91 0.00
 -22 4 15 0.38 0.00
 -22 4 14 -0.19 0.00
 -22 4 13 -0.16 0.00
 -22 4 12 -0.28 0.00
 -22 4 11 -0.29 0.00
 -22 4 10 -0.31 0.00
 -22 4 9 0.76 0.00
 -22 4 8 -0.21 0.00
 -22 4 7 -1.01 0.00
 -22 4 6 -0.05 0.00
 -22 4 5 0.88 0.00
 -22 4 4 -0.11 0.00
 -22 4 3 -0.48 0.00
 -22 4 2 0.10 0.00
 -22 4 1 0.06 0.00
 22 4 0 0.70 0.00
 22 4 1 0.17 0.00
 22 4 2 -0.69 0.00
 22 4 3 -0.24 0.00
 22 4 4 0.48 0.00
 22 4 5 -0.32 0.00
 22 4 6 -0.26 0.00
 22 4 7 0.22 0.00
 22 4 8 0.21 0.00
 22 4 9 0.00 0.00
 22 4 10 -0.02 0.00
 -22 6 18 -0.43 0.00
 -22 6 17 -0.64 0.00
 -22 6 16 0.48 0.00
 -22 6 15 0.25 0.00
 -22 6 14 0.26 0.00
 -22 6 13 0.10 0.00
 -22 6 12 -0.38 0.00
 -22 6 11 -0.09 0.00
 -22 6 10 -0.11 0.00
 -22 6 9 0.71 0.00
 -22 6 8 -0.82 0.00
 -22 6 7 -1.31 0.00
 -22 6 6 0.60 0.00
 -22 6 5 1.00 0.00
 -22 6 4 -0.32 0.00
 -22 6 3 -0.84 0.00
 -22 6 2 0.18 0.00
 -22 6 1 0.66 0.00
 22 6 0 0.30 0.00
 22 6 1 0.31 0.00
 22 6 2 -0.25 0.00
 22 6 3 -0.07 0.00
 22 6 4 -0.16 0.00
 22 6 5 -0.27 0.00
 22 6 6 0.48 0.00
 22 6 7 -0.07 0.00
 22 6 8 -0.17 0.00
 -22 8 14 0.10 0.00
 -22 8 13 0.37 0.00
 -22 8 12 -0.45 0.00
 -22 8 11 -0.06 0.00
 -22 8 10 -0.02 0.00
 -22 8 9 0.45 0.00
 -22 8 8 -0.41 0.00
 -22 8 7 -0.55 0.00
 -22 8 6 0.68 0.00
 -22 8 5 -0.05 0.00
 -22 8 4 -0.50 0.00
 -22 8 3 -0.16 0.00
 -22 8 2 -0.02 0.00
 -22 8 1 0.12 0.00
 22 8 0 -0.13 0.00
 22 8 1 -0.41 0.00
 22 8 2 0.58 0.00
 22 8 3 0.47 0.00
 -23 1 20 -0.61 0.00
 -23 1 19 -0.01 0.00
 -23 1 18 1.20 0.00
 -23 1 17 -0.14 0.00
 -23 1 16 -1.24 0.00
 -23 1 15 0.16 0.00
 -23 1 14 1.31 0.00
 -23 1 13 0.01 0.00
 -23 1 12 -1.01 0.00
 -23 1 11 0.04 0.00
 -23 1 10 1.18 0.00
 -23 1 9 -0.19 0.00
 -23 1 8 -0.65 0.00
 -23 1 7 0.21 0.00
 -23 1 6 0.21 0.00
 -23 1 5 -0.23 0.00
 -23 1 4 1.20 0.00
 -23 1 3 0.33 0.00
 -23 1 2 -0.98 0.00
 -23 1 1 -0.27 0.00
 23 1 0 -0.54 0.00
 23 1 1 -0.16 0.00
 23 1 2 0.39 0.00
 23 1 3 0.10 0.00
 23 1 4 0.07 0.00
 23 1 5 0.15 0.00
 23 1 6 0.10 0.00
 23 1 7 -0.37 0.00
 23 1 8 -0.22 0.00
 23 1 9 0.37 0.00
 -23 3 19 0.04 0.00
 -23 3 18 0.53 0.00
 -23 3 17 0.03 0.00
 -23 3 16 -0.83 0.00
 -23 3 15 -0.12 0.00
 -23 3 14 0.32 0.00
 -23 3 13 0.23 0.00
 -23 3 12 0.04 0.00
 -23 3 11 0.00 0.00
 -23 3 10 0.62 0.00
 -23 3 9 -0.24 0.00
 -23 3 8 -0.32 0.00
 -23 3 7 0.36 0.00
 -23 3 6 0.17 0.00
 -23 3 5 -0.36 0.00
 -23 3 4 0.81 0.00
 -23 3 3 0.26 0.00
 -23 3 2 -0.89 0.00
 -23 3 1 -0.02 0.00
 23 3 0 0.08 0.00
 23 3 1 -0.05 0.00
 23 3 2 0.03 0.00
 23 3 3 0.04 0.00
 23 3 4 -0.30 0.00
 23 3 5 0.43 0.00
 23 3 6 0.46 0.00
 23 3 7 -0.43 0.00
 23 3 8 -0.36 0.00
 -23 5 17 0.58 0.00
 -23 5 16 -0.29 0.00
 -23 5 15 -0.35 0.00
 -23 5 14 -0.52 0.00
 -23 5 13 0.07 0.00
 -23 5 12 0.44 0.00
 -23 5 11 0.07 0.00
 -23 5 10 0.32 0.00
 -23 5 9 -0.54 0.00
 -23 5 8 0.22 0.00
 -23 5 7 1.15 0.00
 -23 5 6 0.04 0.00
 -23 5 5 -1.02 0.00
 -23 5 4 0.20 0.00
 -23 5 3 0.71 0.00
 -23 5 2 -0.34 0.00
 -23 5 1 -0.42 0.00
 23 5 0 -0.08 0.00
 23 5 1 -0.31 0.00
 23 5 2 0.20 0.00
 23 5 3 0.08 0.00
 23 5 4 -0.10 0.00
 23 5 5 0.33 0.00
 23 5 6 -0.17 0.00
 -23 7 14 -0.44 0.00
 -23 7 13 -0.04 0.00
 -23 7 12 0.41 0.00
 -23 7 11 -0.19 0.00
 -23 7 10 -0.04 0.00
 -23 7 9 -0.43 0.00
 -23 7 8 0.63 0.00
 -23 7 7 0.85 0.00
 -23 7 6 -0.55 0.00
 -23 7 5 -0.36 0.00
 -23 7 4 0.52 0.00
 -23 7 3 0.55 0.00
 -23 7 2 -0.27 0.00
 -23 7 1 -0.50 0.00
 23 7 0 0.19 0.00
 23 7 1 0.04 0.00
 23 7 2 -0.31 0.00
 23 7 3 -0.29 0.00
 -24 0 18 -0.93 0.00
 -24 0 16 0.90 0.00
 -24 0 14 -1.17 0.00
 -24 0 12 1.00 0.00
 -24 0 10 -1.21 0.00
 -24 0 8 0.67 0.00
 -24 0 6 -0.01 0.00
 -24 0 4 -1.30 0.00
 -24 0 2 0.83 0.00
 24 0 0 0.29 0.00
 24 0 2 0.06 0.00
 24 0 4 -0.34 0.00
 24 0 6 0.07 0.00
 -24 2 17 0.28 0.00
 -24 2 16 0.70 0.00
 -24 2 15 -0.16 0.00
 -24 2 14 -0.53 0.00
 -24 2 13 -0.14 0.00
 -24 2 12 0.29 0.00
 -24 2 11 0.09 0.00
 -24 2 10 -0.84 0.00
 -24 2 9 -0.05 0.00
 -24 2 8 0.50 0.00
 -24 2 7 0.03 0.00
 -24 2 6 0.04 0.00
 -24 2 5 0.12 0.00
 -24 2 4 -1.31 0.00
 -24 2 3 -0.31 0.00
 -24 2 2 1.17 0.00
 -24 2 1 0.20 0.00
 24 2 0 -0.41 0.00
 24 2 1 0.09 0.00
 24 2 2 0.36 0.00
 24 2 3 0.05 0.00
 24 2 4 -0.02 0.00
 24 2 5 -0.42 0.00
 24 2 6 -0.31 0.00
 -24 4 15 0.21 0.00
 -24 4 14 0.43 0.00
 -24 4 13 -0.15 0.00
 -24 4 12 -0.30 0.00
 -24 4 11 0.06 0.00
 -24 4 10 -0.64 0.00
 -24 4 9 0.08 0.00
 -24 4 8 0.41 0.00
 -24 4 7 -0.43 0.00
 -24 4 6 -0.37 0.00
 -24 4 5 0.40 0.00
 -24 4 4 -0.45 0.00
 -24 4 3 -0.24 0.00
 -24 4 2 0.76 0.00
 -24 4 1 0.06 0.00
 24 4 0 -0.52 0.00
 24 4 1 0.10 0.00
 24 4 2 0.20 0.00
 24 4 3 0.05 0.00
 24 4 4 0.21 0.00
 24 4 5 -0.37 0.00
 -24 6 13 -0.07 0.00
 -24 6 12 -0.44 0.00
 -24 6 11 0.19 0.00
 -24 6 10 -0.01 0.00
 -24 6 9 0.38 0.00
 -24 6 8 -0.36 0.00
 -24 6 7 -0.96 0.00
 -24 6 6 0.06 0.00
 -24 6 5 0.63 0.00
 -24 6 4 -0.36 0.00
 -24 6 3 -0.63 0.00
 -24 6 2 0.43 0.00
 -24 6 1 0.50 0.00
 24 6 0 -0.29 0.00
 24 6 1 0.14 0.00
 -25 1 15 0.18 0.00
 -25 1 14 0.61 0.00
 -25 1 13 0.04 0.00
 -25 1 12 -0.44 0.00
 -25 1 11 -0.03 0.00
 -25 1 10 0.81 0.00
 -25 1 9 0.06 0.00
 -25 1 8 -0.41 0.00
 -25 1 7 -0.06 0.00
 -25 1 6 -0.20 0.00
 -25 1 5 -0.09 0.00
 -25 1 4 1.15 0.00
 -25 1 3 0.27 0.00
 -25 1 2 -0.70 0.00
 -25 1 1 -0.21 0.00
 25 1 0 0.24 0.00
 25 1 1 -0.07 0.00
 25 1 2 -0.44 0.00
 25 1 3 -0.09 0.00
 -25 3 13 0.15 0.00
 -25 3 12 0.12 0.00
 -25 3 11 -0.14 0.00
 -25 3 10 0.72 0.00
 -25 3 9 0.24 0.00
 -25 3 8 -0.54 0.00
 -25 3 7 -0.15 0.00
 -25 3 6 0.16 0.00
 -25 3 5 0.06 0.00
 -25 3 4 0.83 0.00
 -25 3 3 0.08 0.00
 -25 3 2 -1.00 0.00
 -25 3 1 -0.01 0.00
 25 3 0 0.86 0.00
 25 3 1 -0.01 0.00
 25 3 2 -0.47 0.00
 -25 5 9 -0.18 0.00
 -25 5 8 -0.22 0.00
 -25 5 7 0.61 0.00
 -25 5 6 0.40 0.00
 -25 5 5 -0.35 0.00
 -25 5 4 0.23 0.00
 -25 5 3 0.28 0.00
 -26 0 10 -0.55 0.00
 -26 0 8 0.17 0.00
 -26 0 6 0.25 0.00
 -26 0 4 -0.65 0.00
 -26 0 2 0.12 0.00
 -26 2 10 -0.52 0.00
 -26 2 9 -0.18 0.00
 -26 2 8 0.26 0.00
 -26 2 7 0.19 0.00
 -26 2 6 0.16 0.00
 -26 2 5 -0.03 0.00
 -26 2 4 -0.76 0.00
 -26 2 3 -0.20 0.00
 -26 2 2 0.59 0.00
 2 0 0 149.46 0.00
 16 0 0 0.85 0.00
 26 0 0 -0.10 0.00
 26 2 0 -0.58 0.00
 0 4 0 65.74 0.00
 26 4 0 -0.75 0.00
 25 5 0 0.58 0.00
 26 6 0 -0.41 0.00
 25 7 0 0.29 0.00
 24 8 0 -0.25 0.00
 23 9 0 0.21 0.00
 22 10 0 -0.13 0.00
 21 11 0 0.22 0.00
 20 12 0 -0.47 0.00
 17 13 0 0.11 0.00
 19 13 0 0.57 0.00
 16 14 0 0.44 0.00
 18 14 0 -0.26 0.00
 15 15 0 -0.73 0.00
 17 15 0 -0.14 0.00
 0 16 0 0.61 0.00
 12 16 0 0.73 0.00
 14 16 0 0.60 0.00
 1 17 0 -0.48 0.00
 9 17 0 -0.86 0.00
 11 17 0 -0.52 0.00
 -1 1 1 -17.20 0.00
 -26 2 1 0.14 0.00
 -2 2 1 25.33 0.00
 26 2 1 0.01 0.00
 -1 3 1 -27.32 0.00
 -26 4 1 0.00 0.00
 26 4 1 0.05 0.00
 -25 5 1 -0.20 0.00
 25 5 1 -0.11 0.00
 -26 6 1 0.13 0.00
 26 6 1 -0.05 0.00
 -25 7 1 -0.19 0.00
 25 7 1 0.15 0.00
 -24 8 1 0.01 0.00
 24 8 1 -0.28 0.00
 -23 9 1 0.36 0.00
 23 9 1 0.42 0.00
 -22 10 1 -0.59 0.00
 22 10 1 -0.51 0.00
 -21 11 1 0.47 0.00
 21 11 1 0.42 0.00
 -20 12 1 -0.25 0.00
 20 12 1 -0.17 0.00
 -19 13 1 0.27 0.00
 19 13 1 -0.09 0.00
 -18 14 1 -0.47 0.00
 -16 14 1 -0.81 0.00
 16 14 1 0.51 0.00
 18 14 1 0.25 0.00
 -17 15 1 0.51 0.00
 -15 15 1 0.71 0.00
 15 15 1 -0.44 0.00
 -14 16 1 -0.41 0.00
 -12 16 1 -0.17 0.00
 12 16 1 -0.19 0.00
 14 16 1 0.18 0.00
 -11 17 1 0.03 0.00
 -9 17 1 -0.11 0.00
 -1 17 1 0.69 0.00
 1 17 1 1.04 0.00
 9 17 1 0.33 0.00
 11 17 1 0.33 0.00
 26 0 2 0.37 0.00
 26 2 2 0.38 0.00
 -1 3 2 66.87 0.00
 1 3 2 71.58 0.00
 -26 4 2 0.61 0.00
 26 4 2 0.24 0.00
 -25 5 2 -0.57 0.00
 25 5 2 -0.20 0.00
 -26 6 2 0.33 0.00
 24 6 2 0.14 0.00
 -25 7 2 -0.19 0.00
 25 7 2 -0.10 0.00
 -24 8 2 -0.08 0.00
 24 8 2 0.31 0.00
 -23 9 2 0.31 0.00
 23 9 2 -0.47 0.00
 -22 10 2 -0.34 0.00
 22 10 2 0.26 0.00
 -21 11 2 0.16 0.00
 21 11 2 0.13 0.00
 -20 12 2 0.00 0.00
 20 12 2 -0.21 0.00
 -19 13 2 0.00 0.00
 19 13 2 0.04 0.00
 -18 14 2 -0.06 0.00
 -16 14 2 -0.36 0.00
 16 14 2 -0.62 0.00
 18 14 2 -0.07 0.00
 -17 15 2 0.01 0.00
 -15 15 2 0.03 0.00
 15 15 2 1.13 0.00
 -14 16 2 0.15 0.00
 -12 16 2 0.31 0.00
 12 16 2 -1.07 0.00
 14 16 2 -1.09 0.00
 -11 17 2 -0.14 0.00
 -9 17 2 -0.22 0.00
 -1 17 2 0.41 0.00
 7 17 2 0.93 0.00
 9 17 2 0.69 0.00
 11 17 2 0.55 0.00
 26 2 3 0.18 0.00
 25 3 3 -0.14 0.00
 -26 4 3 0.01 0.00
 26 4 3 0.05 0.00
 25 5 3 -0.08 0.00
 -26 6 3 -0.23 0.00
 24 6 3 0.15 0.00
 -25 7 3 0.30 0.00
 25 7 3 -0.24 0.00
 -24 8 3 -0.05 0.00
 24 8 3 0.29 0.00
 -23 9 3 -0.25 0.00
 23 9 3 -0.28 0.00
 -22 10 3 0.24 0.00
 22 10 3 0.19 0.00
 -21 11 3 -0.03 0.00
 21 11 3 -0.01 0.00
 -20 12 3 0.10 0.00
 20 12 3 -0.19 0.00
 -19 13 3 -0.55 0.00
 17 13 3 0.62 0.00
 19 13 3 0.33 0.00
 -18 14 3 0.92 0.00
 -16 14 3 1.44 0.00
 16 14 3 -0.91 0.00
 18 14 3 -0.46 0.00
 -17 15 3 -0.79 0.00
 -15 15 3 -0.84 0.00
 15 15 3 1.02 0.00
 -14 16 3 0.08 0.00
 -12 16 3 -0.56 0.00
 12 16 3 -0.14 0.00
 14 16 3 -0.72 0.00
 -11 17 3 0.62 0.00
 -9 17 3 0.61 0.00
 7 17 3 -0.24 0.00
 9 17 3 -0.56 0.00
 11 17 3 -0.30 0.00
 26 0 4 -0.31 0.00
 25 1 4 0.29 0.00
 26 2 4 0.03 0.00
 25 3 4 -0.16 0.00
 -26 4 4 -0.27 0.00
 26 4 4 0.14 0.00
 25 5 4 0.02 0.00
 -26 6 4 -0.21 0.00
 24 6 4 -0.21 0.00
 -25 7 4 0.34 0.00
 23 7 4 0.34 0.00
 -24 8 4 -0.33 0.00
 22 8 4 -0.38 0.00
 24 8 4 -0.06 0.00
 -23 9 4 0.24 0.00
 23 9 4 0.03 0.00
 -24 10 4 0.12 0.00
 -22 10 4 -0.16 0.00
 22 10 4 0.16 0.00
 -23 11 4 -0.12 0.00
 -21 11 4 0.05 0.00
 21 11 4 -0.50 0.00
 -20 12 4 0.07 0.00
 20 12 4 0.65 0.00
 -19 13 4 -0.07 0.00
 17 13 4 -0.36 0.00
 19 13 4 -0.45 0.00
 -18 14 4 -0.12 0.00
 -16 14 4 -0.51 0.00
 16 14 4 0.41 0.00
 -17 15 4 0.34 0.00
 -15 15 4 0.73 0.00
 13 15 4 -0.71 0.00
 15 15 4 -0.61 0.00
 -14 16 4 -0.52 0.00
 -12 16 4 -0.83 0.00
 10 16 4 0.56 0.00
 12 16 4 0.65 0.00
 -11 17 4 0.51 0.00
 -9 17 4 0.95 0.00
 -7 17 4 0.84 0.00
 7 17 4 -0.53 0.00
 9 17 4 -0.47 0.00
 11 17 4 -0.37 0.00
 25 1 5 0.28 0.00
 26 2 5 -0.31 0.00
 25 3 5 0.36 0.00
 -26 4 5 -0.09 0.00
 26 4 5 -0.05 0.00
 25 5 5 0.17 0.00
 -26 6 5 0.07 0.00
 24 6 5 -0.31 0.00
 -25 7 5 0.01 0.00
 23 7 5 0.41 0.00
 -24 8 5 -0.28 0.00
 22 8 5 -0.55 0.00
 24 8 5 -0.32 0.00
 -23 9 5 0.36 0.00
 21 9 5 0.68 0.00
 23 9 5 0.39 0.00
 -24 10 5 -0.28 0.00
 -22 10 5 -0.14 0.00
 22 10 5 -0.43 0.00
 -23 11 5 0.11 0.00
 -21 11 5 -0.09 0.00
 19 11 5 0.24 0.00
 21 11 5 0.29 0.00
 -20 12 5 0.11 0.00
 18 12 5 0.01 0.00
 20 12 5 0.00 0.00
 -19 13 5 -0.04 0.00
 17 13 5 -0.06 0.00
 19 13 5 -0.15 0.00
 -18 14 5 0.06 0.00
 -16 14 5 -0.28 0.00
 16 14 5 0.19 0.00
 -17 15 5 -0.18 0.00
 -15 15 5 -0.05 0.00
 13 15 5 -0.55 0.00
 15 15 5 -0.46 0.00
 -14 16 5 0.31 0.00
 -12 16 5 0.48 0.00
 10 16 5 -0.56 0.00
 12 16 5 0.26 0.00
 -11 17 5 -0.42 0.00
 -9 17 5 -0.19 0.00
 -7 17 5 -0.26 0.00
 5 17 5 0.03 0.00
 7 17 5 0.33 0.00
 9 17 5 0.52 0.00
 26 0 6 0.13 0.00
 25 1 6 -0.01 0.00
 26 2 6 -0.16 0.00
 25 3 6 0.33 0.00
 -26 4 6 -0.41 0.00
 24 4 6 -0.21 0.00
 25 5 6 -0.20 0.00
 -26 6 6 -0.18 0.00
 24 6 6 0.47 0.00
 -25 7 6 -0.15 0.00
 23 7 6 -0.42 0.00
 -24 8 6 0.38 0.00
 22 8 6 0.01 0.00
 -23 9 6 -0.46 0.00
 21 9 6 0.49 0.00
 -24 10 6 0.12 0.00
 -22 10 6 0.48 0.00
 20 10 6 -0.77 0.00
 22 10 6 -0.46 0.00
 -23 11 6 -0.11 0.00
 -21 11 6 -0.50 0.00
 19 11 6 0.75 0.00
 21 11 6 0.59 0.00
 -20 12 6 0.49 0.00
 18 12 6 -0.57 0.00
 -19 13 6 -0.44 0.00
 17 13 6 0.40 0.00
 -18 14 6 0.31 0.00
 -16 14 6 0.48 0.00
 16 14 6 -0.29 0.00
 -17 15 6 -0.08 0.00
 -15 15 6 -0.07 0.00
 13 15 6 -0.10 0.00
 15 15 6 0.14 0.00
 -14 16 6 -0.35 0.00
 -12 16 6 -0.16 0.00
 10 16 6 -0.01 0.00
 12 16 6 0.09 0.00
 -11 17 6 0.09 0.00
 -9 17 6 -0.54 0.00
 -7 17 6 -0.62 0.00
 5 17 6 0.16 0.00
 7 17 6 0.41 0.00
 9 17 6 0.24 0.00
 25 1 7 -0.31 0.00
 24 2 7 0.50 0.00
 25 3 7 -0.14 0.00
 -26 4 7 -0.06 0.00
 24 4 7 0.03 0.00
 23 5 7 0.02 0.00
 25 5 7 0.17 0.00
 -26 6 7 -0.43 0.00
 24 6 7 -0.02 0.00
 -25 7 7 0.38 0.00
 23 7 7 -0.06 0.00
 -24 8 7 -0.21 0.00
 22 8 7 0.07 0.00
 -23 9 7 0.07 0.00
 21 9 7 -0.16 0.00
 -24 10 7 0.04 0.00
 -22 10 7 0.03 0.00
 20 10 7 0.28 0.00
 -23 11 7 -0.10 0.00
 -21 11 7 -0.03 0.00
 19 11 7 -0.22 0.00
 -20 12 7 -0.27 0.00
 18 12 7 0.08 0.00
 -19 13 7 0.74 0.00
 17 13 7 -0.06 0.00
 -18 14 7 -0.89 0.00
 -16 14 7 -0.26 0.00
 14 14 7 0.19 0.00
 16 14 7 0.09 0.00
 -17 15 7 0.53 0.00
 -15 15 7 -0.26 0.00
 13 15 7 0.03 0.00
 -14 16 7 0.51 0.00
 -12 16 7 0.64 0.00
 10 16 7 0.30 0.00
 12 16 7 -0.15 0.00
 -11 17 7 -0.25 0.00
 -9 17 7 -0.06 0.00
 -7 17 7 0.30 0.00
 -5 17 7 0.81 0.00
 3 17 7 0.01 0.00
 5 17 7 0.19 0.00
 7 17 7 -0.07 0.00
 9 17 7 -0.18 0.00
 24 0 8 0.07 0.00
 25 1 8 -0.06 0.00
 24 2 8 0.30 0.00
 25 3 8 -0.28 0.00
 -26 4 8 0.50 0.00
 24 4 8 0.21 0.00
 23 5 8 0.02 0.00
 -26 6 8 -0.03 0.00
 24 6 8 -0.29 0.00
 -25 7 8 0.29 0.00
 21 7 8 0.09 0.00
 23 7 8 0.28 0.00
 -24 8 8 -0.24 0.00
 22 8 8 0.02 0.00
 -23 9 8 0.07 0.00
 21 9 8 -0.49 0.00
 -22 10 8 -0.11 0.00
 20 10 8 0.84 0.00
 -21 11 8 0.31 0.00
 19 11 8 -0.83 0.00
 -20 12 8 -0.40 0.00
 18 12 8 0.58 0.00
 -19 13 8 0.30 0.00
 15 13 8 -0.10 0.00
 17 13 8 -0.44 0.00
 -18 14 8 -0.09 0.00
 -16 14 8 0.11 0.00
 14 14 8 0.41 0.00
 16 14 8 0.50 0.00
 -17 15 8 -0.14 0.00
 -15 15 8 -0.39 0.00
 11 15 8 -0.26 0.00
 13 15 8 -0.44 0.00
 -14 16 8 0.52 0.00
 -12 16 8 0.41 0.00
 8 16 8 0.33 0.00
 10 16 8 0.25 0.00
 12 16 8 0.24 0.00
 -11 17 8 -0.16 0.00
 -9 17 8 0.30 0.00
 -7 17 8 0.43 0.00
 -5 17 8 0.07 0.00
 3 17 8 -0.05 0.00
 5 17 8 -0.28 0.00
 7 17 8 -0.40 0.00
 9 17 8 -0.32 0.00
 25 1 9 0.23 0.00
 24 2 9 -0.40 0.00
 23 3 9 0.29 0.00
 -26 4 9 -0.07 0.00
 24 4 9 0.07 0.00
 23 5 9 -0.11 0.00
 -26 6 9 0.18 0.00
 22 6 9 0.08 0.00
 -25 7 9 -0.16 0.00
 23 7 9 0.05 0.00
 -24 8 9 0.18 0.00
 22 8 9 0.08 0.00
 -23 9 9 -0.17 0.00
 21 9 9 -0.30 0.00
 -22 10 9 0.02 0.00
 20 10 9 0.37 0.00
 -21 11 9 0.05 0.00
 19 11 9 -0.27 0.00
 -20 12 9 0.19 0.00
 18 12 9 0.09 0.00
 -19 13 9 -0.52 0.00
 15 13 9 0.03 0.00
 17 13 9 0.06 0.00
 -18 14 9 0.47 0.00
 -16 14 9 -0.02 0.00
 14 14 9 -0.09 0.00
 -15 15 9 0.58 0.00
 -13 15 9 0.94 0.00
 11 15 9 0.45 0.00
 13 15 9 0.04 0.00
 -14 16 9 -0.59 0.00
 -12 16 9 -0.45 0.00
 -10 16 9 -0.05 0.00
 8 16 9 -0.55 0.00
 10 16 9 -0.29 0.00
 -11 17 9 -0.05 0.00
 -9 17 9 -0.22 0.00
 -7 17 9 -0.25 0.00
 -5 17 9 -0.29 0.00
 -3 17 9 -0.22 0.00
 -1 17 9 -0.01 0.00
 1 17 9 0.01 0.00
 3 17 9 -0.16 0.00
 5 17 9 -0.13 0.00
 7 17 9 0.08 0.00
 24 0 10 0.22 0.00
 23 1 10 -0.26 0.00
 24 2 10 -0.07 0.00
 23 3 10 0.08 0.00
 -26 4 10 -0.57 0.00
 24 4 10 -0.18 0.00
 -25 5 10 0.33 0.00
 23 5 10 0.11 0.00
 -26 6 10 0.09 0.00
 22 6 10 -0.12 0.00
 -25 7 10 -0.18 0.00
 21 7 10 0.12 0.00
 -24 8 10 0.01 0.00
 20 8 10 -0.07 0.00
 22 8 10 -0.03 0.00
 -23 9 10 0.06 0.00
 21 9 10 0.12 0.00
 -22 10 10 0.10 0.00
 20 10 10 -0.30 0.00
 -21 11 10 -0.22 0.00
 17 11 10 0.02 0.00
 19 11 10 0.41 0.00
 -20 12 10 0.14 0.00
 16 12 10 0.34 0.00
 18 12 10 -0.26 0.00
 -19 13 10 -0.06 0.00
 15 13 10 -0.32 0.00
 -18 14 10 0.07 0.00
 -16 14 10 -0.09 0.00
 12 14 10 -0.46 0.00
 14 14 10 -0.18 0.00
 -15 15 10 0.27 0.00
 -13 15 10 0.32 0.00
 11 15 10 0.73 0.00
 13 15 10 0.59 0.00
 -14 16 10 -0.42 0.00
 -12 16 10 -0.43 0.00
 -10 16 10 0.00 0.00
 6 16 10 0.06 0.00
 8 16 10 -0.10 0.00
 10 16 10 -0.46 0.00
 -9 17 10 0.00 0.00
 -7 17 10 -0.21 0.00
 -5 17 10 -0.11 0.00
 -3 17 10 0.05 0.00
 -1 17 10 0.07 0.00
 1 17 10 0.06 0.00
 3 17 10 0.04 0.00
 5 17 10 -0.03 0.00
 7 17 10 -0.02 0.00
 23 1 11 -0.30 0.00
 -26 2 11 0.05 0.00
 24 2 11 0.43 0.00
 23 3 11 -0.62 0.00
 -26 4 11 0.02 0.00
 22 4 11 0.68 0.00
 -25 5 11 -0.09 0.00
 23 5 11 -0.47 0.00
 -26 6 11 0.22 0.00
 22 6 11 0.50 0.00
 -25 7 11 -0.36 0.00
 21 7 11 -0.40 0.00
 -24 8 11 0.21 0.00
 20 8 11 0.19 0.00
 -23 9 11 0.09 0.00
 19 9 11 0.07 0.00
 -22 10 11 -0.22 0.00
 18 10 11 -0.30 0.00
 20 10 11 -0.16 0.00
 -21 11 11 0.14 0.00
 17 11 11 0.31 0.00
 -20 12 11 -0.08 0.00
 16 12 11 -0.02 0.00
 -19 13 11 0.11 0.00
 -17 13 11 0.46 0.00
 15 13 11 -0.32 0.00
 -18 14 11 -0.14 0.00
 -16 14 11 -0.26 0.00
 12 14 11 0.62 0.00
 14 14 11 0.41 0.00
 -15 15 11 0.08 0.00
 -13 15 11 -0.19 0.00
 9 15 11 -0.75 0.00
 11 15 11 -0.52 0.00
 -12 16 11 0.15 0.00
 -10 16 11 0.48 0.00
 -8 16 11 0.82 0.00
 6 16 11 0.27 0.00
 8 16 11 0.42 0.00
 10 16 11 0.29 0.00
 -9 17 11 -0.39 0.00
 -7 17 11 -0.48 0.00
 -5 17 11 -0.27 0.00
 -3 17 11 -0.03 0.00
 -1 17 11 0.06 0.00
 1 17 11 0.11 0.00
 3 17 11 0.17 0.00
 5 17 11 0.09 0.00
 -26 0 12 0.23 0.00
 22 0 12 -0.33 0.00
 23 1 12 -0.03 0.00
 -26 2 12 -0.05 0.00
 22 2 12 -0.12 0.00
 23 3 12 -0.35 0.00
 -26 4 12 -0.13 0.00
 22 4 12 0.23 0.00
 -25 5 12 0.31 0.00
 21 5 12 -0.24 0.00
 -26 6 12 -0.25 0.00
 22 6 12 0.34 0.00
 -25 7 12 0.31 0.00
 21 7 12 -0.42 0.00
 -24 8 12 -0.34 0.00
 20 8 12 0.34 0.00
 -23 9 12 0.51 0.00
 19 9 12 -0.21 0.00
 -22 10 12 -0.63 0.00
 18 10 12 0.15 0.00
 -21 11 12 0.44 0.00
 17 11 12 0.02 0.00
 -20 12 12 -0.08 0.00
 16 12 12 -0.39 0.00
 -19 13 12 -0.11 0.00
 -17 13 12 -0.21 0.00
 13 13 12 0.73 0.00
 15 13 12 0.58 0.00
 -16 14 12 0.30 0.00
 12 14 12 0.03 0.00
 14 14 12 -0.27 0.00
 -15 15 12 -0.44 0.00
 -13 15 12 -0.26 0.00
 9 15 12 -0.35 0.00
 11 15 12 -0.58 0.00
 -12 16 12 0.17 0.00
 -10 16 12 -0.37 0.00
 -8 16 12 -0.64 0.00
 4 16 12 -0.31 0.00
 6 16 12 -0.36 0.00
 8 16 12 0.02 0.00
 -9 17 12 0.31 0.00
 -7 17 12 0.33 0.00
 -5 17 12 0.18 0.00
 -3 17 12 0.14 0.00
 -1 17 12 0.22 0.00
 1 17 12 0.25 0.00
 3 17 12 0.30 0.00
 5 17 12 0.38 0.00
 23 1 13 0.17 0.00
 -26 2 13 -0.09 0.00
 22 2 13 -0.34 0.00
 23 3 13 0.54 0.00
 -26 4 13 0.04 0.00
 22 4 13 -0.85 0.00
 -25 5 13 -0.01 0.00
 21 5 13 0.97 0.00
 -26 6 13 -0.09 0.00
 20 6 13 -0.70 0.00
 -25 7 13 0.24 0.00
 21 7 13 0.28 0.00
 -24 8 13 -0.10 0.00
 20 8 13 -0.12 0.00
 -23 9 13 -0.18 0.00
 19 9 13 0.06 0.00
 -22 10 13 0.22 0.00
 18 10 13 0.04 0.00
 -21 11 13 0.00 0.00
 15 11 13 -0.08 0.00
 17 11 13 -0.18 0.00
 -20 12 13 -0.16 0.00
 -18 12 13 0.04 0.00
 14 12 13 -0.32 0.00
 16 12 13 0.10 0.00
 -19 13 13 0.08 0.00
 -17 13 13 -0.23 0.00
 13 13 13 0.79 0.00
 15 13 13 0.20 0.00
 -16 14 13 0.31 0.00
 -14 14 13 0.10 0.00
 10 14 13 -0.82 0.00
 12 14 13 -0.85 0.00
 -15 15 13 -0.20 0.00
 -13 15 13 0.16 0.00
 -11 15 13 0.69 0.00
 7 15 13 0.07 0.00
 9 15 13 0.44 0.00
 11 15 13 0.52 0.00
 -12 16 13 -0.32 0.00
 -10 16 13 -0.70 0.00
 -8 16 13 -0.72 0.00
 -6 16 13 -0.39 0.00
 2 16 13 0.59 0.00
 4 16 13 0.47 0.00
 6 16 13 0.17 0.00
 8 16 13 -0.12 0.00
 -7 17 13 0.26 0.00
 -5 17 13 -0.11 0.00
 -3 17 13 -0.27 0.00
 -1 17 13 -0.28 0.00
 1 17 13 -0.37 0.00
 3 17 13 -0.46 0.00
 -26 0 14 -0.41 0.00
 22 0 14 0.12 0.00
 21 1 14 -0.26 0.00
 -26 2 14 -0.04 0.00
 22 2 14 0.08 0.00
 -25 3 14 -0.16 0.00
 21 3 14 -0.24 0.00
 -26 4 14 0.42 0.00
 22 4 14 -0.17 0.00
 -25 5 14 -0.70 0.00
 21 5 14 0.22 0.00
 -24 6 14 0.73 0.00
 20 6 14 -0.28 0.00
 -25 7 14 -0.47 0.00
 19 7 14 0.28 0.00
 -24 8 14 0.36 0.00
 18 8 14 -0.32 0.00
 20 8 14 -0.23 0.00
 -23 9 14 -0.30 0.00
 17 9 14 0.42 0.00
 19 9 14 0.18 0.00
 -22 10 14 0.22 0.00
 -20 10 14 -0.17 0.00
 16 10 14 -0.30 0.00
 18 10 14 -0.20 0.00
 -21 11 14 0.03 0.00
 -19 11 14 0.43 0.00
 15 11 14 -0.22 0.00
 17 11 14 0.09 0.00
 -20 12 14 -0.30 0.00
 -18 12 14 -0.63 0.00
 14 12 14 0.79 0.00
 -17 13 14 0.57 0.00
 13 13 14 -0.85 0.00
 -16 14 14 -0.34 0.00
 -14 14 14 -0.07 0.00
 10 14 14 0.14 0.00
 12 14 14 0.36 0.00
 -13 15 14 -0.19 0.00
 -11 15 14 -0.63 0.00
 7 15 14 0.17 0.00
 9 15 14 0.24 0.00
 -10 16 14 0.57 0.00
 -8 16 14 0.52 0.00
 -6 16 14 0.33 0.00
 -4 16 14 0.31 0.00
 -2 16 14 0.37 0.00
 0 16 14 0.21 0.00
 2 16 14 -0.08 0.00
 4 16 14 -0.17 0.00
 6 16 14 -0.12 0.00
 -5 17 14 -0.05 0.00
 -3 17 14 -0.18 0.00
 -1 17 14 -0.29 0.00
 1 17 14 -0.18 0.00
 21 1 15 0.20 0.00
 -26 2 15 -0.11 0.00
 22 2 15 -0.04 0.00
 -25 3 15 0.01 0.00
 21 3 15 0.02 0.00
 -26 4 15 0.02 0.00
 20 4 15 0.20 0.00
 -25 5 15 -0.09 0.00
 21 5 15 -0.12 0.00
 -24 6 15 0.12 0.00
 20 6 15 -0.05 0.00
 -25 7 15 0.02 0.00
 -23 7 15 0.08 0.00
 19 7 15 0.42 0.00
 -24 8 15 -0.17 0.00
 -22 8 15 -0.42 0.00
 18 8 15 -0.59 0.00
 -23 9 15 0.28 0.00
 -21 9 15 0.52 0.00
 17 9 15 0.45 0.00
 -22 10 15 -0.16 0.00
 -20 10 15 -0.26 0.00
 16 10 15 -0.26 0.00
 -21 11 15 -0.03 0.00
 -19 11 15 0.00 0.00
 15 11 15 0.16 0.00
 -20 12 15 0.04 0.00
 -18 12 15 -0.02 0.00
 14 12 15 0.03 0.00
 -17 13 15 0.15 0.00
 -15 13 15 0.15 0.00
 11 13 15 -0.57 0.00
 13 13 15 -0.34 0.00
 -16 14 15 -0.17 0.00
 -14 14 15 -0.12 0.00
 8 14 15 0.11 0.00
 10 14 15 0.51 0.00
 -13 15 15 0.03 0.00
 -11 15 15 -0.16 0.00
 -9 15 15 -0.25 0.00
 5 15 15 0.27 0.00
 7 15 15 0.02 0.00
 9 15 15 -0.22 0.00
 -10 16 15 0.14 0.00
 -8 16 15 0.08 0.00
 -6 16 15 -0.09 0.00
 -4 16 15 -0.12 0.00
 -2 16 15 -0.11 0.00
 0 16 15 -0.23 0.00
 2 16 15 -0.37 0.00
 4 16 15 -0.29 0.00
 6 16 15 -0.09 0.00
 -3 17 15 0.15 0.00
 -26 0 16 0.11 0.00
 20 0 16 -0.15 0.00
 -25 1 16 -0.43 0.00
 21 1 16 0.34 0.00
 -26 2 16 0.15 0.00
 20 2 16 -0.62 0.00
 -25 3 16 -0.29 0.00
 21 3 16 0.44 0.00
 -26 4 16 0.06 0.00
 -24 4 16 0.28 0.00
 20 4 16 -0.41 0.00
 -25 5 16 0.11 0.00
 19 5 16 0.23 0.00
 -24 6 16 -0.13 0.00
 18 6 16 -0.13 0.00
 20 6 16 0.22 0.00
 -23 7 16 -0.07 0.00
 19 7 16 -0.07 0.00
 -24 8 16 -0.05 0.00
 -22 8 16 0.21 0.00
 18 8 16 0.01 0.00
 -23 9 16 0.00 0.00
 -21 9 16 -0.15 0.00
 17 9 16 -0.21 0.00
 -22 10 16 0.00 0.00
 -20 10 16 0.16 0.00
 14 10 16 0.30 0.00
 16 10 16 0.37 0.00
 -21 11 16 -0.13 0.00
 -19 11 16 -0.41 0.00
 13 11 16 0.32 0.00
 15 11 16 -0.14 0.00
 -18 12 16 0.63 0.00
 12 12 16 -0.83 0.00
 14 12 16 -0.32 0.00
 -17 13 16 -0.47 0.00
 -15 13 16 -0.42 0.00
 11 13 16 0.76 0.00
 -14 14 16 0.00 0.00
 -12 14 16 -0.04 0.00
 8 14 16 -0.02 0.00
 10 14 16 -0.29 0.00
 -13 15 16 0.18 0.00
 -11 15 16 0.10 0.00
 -9 15 16 0.06 0.00
 -7 15 16 0.18 0.00
 1 15 16 -0.17 0.00
 3 15 16 -0.49 0.00
 5 15 16 -0.46 0.00
 7 15 16 -0.26 0.00
 -8 16 16 0.03 0.00
 -6 16 16 -0.10 0.00
 -4 16 16 -0.32 0.00
 -2 16 16 -0.36 0.00
 0 16 16 -0.06 0.00
 2 16 16 0.31 0.00
 4 16 16 0.40 0.00
 -25 1 17 -0.28 0.00
 19 1 17 -0.13 0.00
 21 1 17 0.00 0.00
 -26 2 17 0.34 0.00
 20 2 17 0.03 0.00
 -25 3 17 -0.18 0.00
 19 3 17 0.07 0.00
 -26 4 17 -0.03 0.00
 -24 4 17 -0.21 0.00
 20 4 17 -0.14 0.00
 -25 5 17 0.35 0.00
 19 5 17 0.15 0.00
 -24 6 17 -0.58 0.00
 18 6 17 0.01 0.00
 -23 7 17 0.46 0.00
 17 7 17 -0.13 0.00
 -22 8 17 -0.06 0.00
 16 8 17 0.09 0.00
 18 8 17 0.27 0.00
 -21 9 17 -0.29 0.00
 15 9 17 -0.03 0.00
 17 9 17 -0.23 0.00
 -20 10 17 0.39 0.00
 14 10 17 0.12 0.00
 16 10 17 0.18 0.00
 -19 11 17 -0.36 0.00
 13 11 17 -0.25 0.00
 15 11 17 -0.18 0.00
 -18 12 17 0.31 0.00
 -16 12 17 0.19 0.00
 12 12 17 0.23 0.00
 -17 13 17 -0.21 0.00
 -15 13 17 -0.11 0.00
 9 13 17 -0.24 0.00
 11 13 17 -0.06 0.00
 -14 14 17 -0.01 0.00
 -12 14 17 -0.04 0.00
 6 14 17 0.07 0.00
 8 14 17 0.10 0.00
 -11 15 17 0.22 0.00
 -9 15 17 0.28 0.00
 -7 15 17 0.17 0.00
 -5 15 17 0.04 0.00
 -3 15 17 0.05 0.00
 -1 15 17 0.16 0.00
 1 15 17 0.20 0.00
 3 15 17 0.12 0.00
 5 15 17 0.00 0.00
 -8 16 17 -0.18 0.00
 -6 16 17 -0.05 0.00
 -4 16 17 -0.02 0.00
 -2 16 17 -0.09 0.00
 0 16 17 -0.09 0.00
 2 16 17 -0.04 0.00
 -26 0 18 -0.07 0.00
 18 0 18 -0.38 0.00
 20 0 18 -0.12 0.00
 -25 1 18 0.42 0.00
 19 1 18 0.05 0.00
 -26 2 18 -0.10 0.00
 -24 2 18 -0.58 0.00
 18 2 18 0.36 0.00
 20 2 18 0.22 0.00
 -25 3 18 0.26 0.00
 19 3 18 -0.51 0.00
 -24 4 18 -0.27 0.00
 18 4 18 0.51 0.00
 -25 5 18 0.19 0.00
 -23 5 18 0.28 0.00
 19 5 18 -0.10 0.00
 -24 6 18 -0.16 0.00
 18 6 18 0.03 0.00
 -23 7 18 0.17 0.00
 17 7 18 -0.04 0.00
 -22 8 18 -0.09 0.00
 16 8 18 0.03 0.00
 -21 9 18 -0.04 0.00
 15 9 18 0.08 0.00
 -20 10 18 -0.06 0.00
 14 10 18 -0.09 0.00
 -19 11 18 0.41 0.00
 -17 11 18 0.75 0.00
 13 11 18 -0.14 0.00
 -18 12 18 -0.63 0.00
 -16 12 18 -0.80 0.00
 10 12 18 0.45 0.00
 12 12 18 0.41 0.00
 -15 13 18 0.50 0.00
 -13 13 18 0.37 0.00
 7 13 18 0.04 0.00
 9 13 18 -0.30 0.00
 -14 14 18 -0.21 0.00
 -12 14 18 -0.31 0.00
 -10 14 18 -0.34 0.00
 4 14 18 -0.42 0.00
 6 14 18 -0.32 0.00
 8 14 18 -0.01 0.00
 -11 15 18 0.35 0.00
 -9 15 18 0.40 0.00
 -7 15 18 0.09 0.00
 -5 15 18 -0.41 0.00
 -3 15 18 -0.69 0.00
 -1 15 18 -0.47 0.00
 1 15 18 0.06 0.00
 3 15 18 0.44 0.00
 5 15 18 0.42 0.00
 -4 16 18 0.29 0.00
 -2 16 18 0.32 0.00
 -25 1 19 0.07 0.00
 19 1 19 -0.16 0.00
 -24 2 19 -0.08 0.00
 18 2 19 0.45 0.00
 -25 3 19 0.10 0.00
 17 3 19 -0.61 0.00
 19 3 19 -0.61 0.00
 -24 4 19 -0.04 0.00
 18 4 19 0.77 0.00
 -23 5 19 -0.01 0.00
 17 5 19 -0.64 0.00
 -24 6 19 0.20 0.00
 -22 6 19 -0.10 0.00
 16 6 19 0.58 0.00
 18 6 19 0.34 0.00
 -23 7 19 -0.04 0.00
 -21 7 19 0.43 0.00
 15 7 19 -0.80 0.00
 17 7 19 -0.38 0.00
 -22 8 19 -0.28 0.00
 -20 8 19 -0.72 0.00
 14 8 19 0.92 0.00
 16 8 19 0.57 0.00
 -21 9 19 0.46 0.00
 -19 9 19 0.66 0.00
 13 9 19 -0.54 0.00
 15 9 19 -0.56 0.00
 -20 10 19 -0.40 0.00
 -18 10 19 -0.31 0.00
 12 10 19 -0.14 0.00
 14 10 19 0.20 0.00
 -19 11 19 0.28 0.00
 -17 11 19 0.05 0.00
 11 11 19 0.51 0.00
 13 11 19 0.18 0.00
 -16 12 19 -0.04 0.00
 8 12 19 -0.29 0.00
 10 12 19 -0.38 0.00
 -15 13 19 0.06 0.00
 -13 13 19 0.16 0.00
 7 13 19 0.08 0.00
 9 13 19 0.07 0.00
 -12 14 19 0.01 0.00
 -10 14 19 0.08 0.00
 -8 14 19 0.06 0.00
 0 14 19 0.38 0.00
 2 14 19 0.30 0.00
 4 14 19 0.02 0.00
 6 14 19 -0.08 0.00
 -9 15 19 -0.19 0.00
 -7 15 19 -0.07 0.00
 -5 15 19 0.11 0.00
 -3 15 19 0.05 0.00
 -1 15 19 -0.18 0.00
 1 15 19 -0.21 0.00
 3 15 19 0.01 0.00
 -24 0 20 0.75 0.00
 18 0 20 0.23 0.00
 -25 1 20 -0.52 0.00
 17 1 20 -0.14 0.00
 19 1 20 -0.15 0.00
 -24 2 20 0.22 0.00
 18 2 20 0.03 0.00
 -25 3 20 0.04 0.00
 -23 3 20 0.25 0.00
 17 3 20 0.11 0.00
 -24 4 20 -0.29 0.00
 -22 4 20 -0.59 0.00
 16 4 20 -0.08 0.00
 18 4 20 -0.04 0.00
 -23 5 20 0.36 0.00
 17 5 20 0.04 0.00
 -22 6 20 -0.07 0.00
 16 6 20 0.05 0.00
 -23 7 20 -0.22 0.00
 -21 7 20 -0.41 0.00
 15 7 20 -0.12 0.00
 -22 8 20 0.34 0.00
 -20 8 20 0.74 0.00
 14 8 20 0.14 0.00
 -21 9 20 -0.34 0.00
 -19 9 20 -0.72 0.00
 13 9 20 -0.12 0.00
 -20 10 20 0.29 0.00
 -18 10 20 0.51 0.00
 12 10 20 0.09 0.00
 -17 11 20 -0.30 0.00
 -15 11 20 -0.08 0.00
 9 11 20 -0.13 0.00
 11 11 20 -0.05 0.00
 -16 12 20 0.09 0.00
 -14 12 20 -0.15 0.00
 8 12 20 0.06 0.00
 10 12 20 -0.02 0.00
 -15 13 20 0.07 0.00
 -13 13 20 0.21 0.00
 -11 13 20 0.17 0.00
 5 13 20 -0.20 0.00
 7 13 20 -0.05 0.00
 -12 14 20 -0.02 0.00
 -10 14 20 0.17 0.00
 -8 14 20 0.20 0.00
 -6 14 20 -0.18 0.00
 -4 14 20 -0.62 0.00
 -2 14 20 -0.62 0.00
 0 14 20 -0.15 0.00
 2 14 20 0.28 0.00
 4 14 20 0.32 0.00
 -7 15 20 -0.26 0.00
 -5 15 20 0.17 0.00
 -3 15 20 0.44 0.00
 -1 15 20 0.25 0.00
 1 15 20 -0.12 0.00
 -25 1 21 -0.01 0.00
 -23 1 21 -0.01 0.00
 17 1 21 0.05 0.00
 -24 2 21 0.05 0.00
 16 2 21 -0.11 0.00
 18 2 21 -0.22 0.00
 -23 3 21 -0.05 0.00
 17 3 21 0.43 0.00
 -24 4 21 0.15 0.00
 -22 4 21 0.06 0.00
 16 4 21 -0.34 0.00
 -23 5 21 -0.20 0.00
 15 5 21 0.06 0.00
 17 5 21 0.29 0.00
 -22 6 21 0.32 0.00
 14 6 21 -0.05 0.00
 16 6 21 -0.12 0.00
 -21 7 21 -0.46 0.00
 13 7 21 0.41 0.00
 15 7 21 0.23 0.00
 -20 8 21 0.42 0.00
 12 8 21 -0.63 0.00
 14 8 21 -0.49 0.00
 -19 9 21 -0.13 0.00
 11 9 21 0.38 0.00
 13 9 21 0.45 0.00
 -18 10 21 -0.17 0.00
 10 10 21 0.02 0.00
 12 10 21 -0.09 0.00
 -17 11 21 0.17 0.00
 -15 11 21 0.24 0.00
 9 11 21 -0.08 0.00
 11 11 21 -0.17 0.00
 -16 12 21 0.04 0.00
 -14 12 21 0.00 0.00
 -12 12 21 -0.05 0.00
 6 12 21 -0.23 0.00
 8 12 21 -0.19 0.00
 -13 13 21 -0.07 0.00
 -11 13 21 0.13 0.00
 -9 13 21 0.16 0.00
 -7 13 21 -0.22 0.00
 1 13 21 0.16 0.00
 3 13 21 0.06 0.00
 5 13 21 0.16 0.00
 7 13 21 0.34 0.00
 -10 14 21 -0.23 0.00
 -8 14 21 -0.27 0.00
 -6 14 21 0.04 0.00
 -4 14 21 0.20 0.00
 -2 14 21 -0.04 0.00
 0 14 21 -0.23 0.00
 2 14 21 -0.06 0.00
 -24 0 22 -0.02 0.00
 16 0 22 0.27 0.00
 -23 1 22 -0.07 0.00
 15 1 22 -0.29 0.00
 17 1 22 -0.11 0.00
 -24 2 22 0.17 0.00
 -22 2 22 0.29 0.00
 16 2 22 0.08 0.00
 -23 3 22 -0.46 0.00
 15 3 22 0.01 0.00
 17 3 22 0.12 0.00
 -22 4 22 0.74 0.00
 14 4 22 0.03 0.00
 16 4 22 -0.12 0.00
 -23 5 22 -0.55 0.00
 -21 5 22 -0.73 0.00
 15 5 22 -0.03 0.00
 -22 6 22 0.40 0.00
 -20 6 22 0.33 0.00
 14 6 22 0.15 0.00
 -21 7 22 -0.04 0.00
 -19 7 22 0.15 0.00
 13 7 22 0.01 0.00
 -20 8 22 -0.18 0.00
 -18 8 22 -0.30 0.00
 12 8 22 -0.36 0.00
 -19 9 22 0.10 0.00
 -17 9 22 0.15 0.00
 11 9 22 0.56 0.00
 -18 10 22 0.11 0.00
 -16 10 22 -0.05 0.00
 8 10 22 -0.19 0.00
 10 10 22 -0.45 0.00
 -17 11 22 -0.22 0.00
 -15 11 22 0.03 0.00
 -13 11 22 0.35 0.00
 7 11 22 0.00 0.00
 9 11 22 0.21 0.00
 -14 12 22 0.08 0.00
 -12 12 22 -0.11 0.00
 -10 12 22 -0.30 0.00
 -8 12 22 -0.39 0.00
 4 12 22 -0.02 0.00
 6 12 22 0.04 0.00
 8 12 22 -0.04 0.00
 -11 13 22 0.02 0.00
 -9 13 22 0.32 0.00
 -7 13 22 0.39 0.00
 -5 13 22 0.13 0.00
 -3 13 22 -0.13 0.00
 -1 13 22 -0.09 0.00
 1 13 22 0.11 0.00
 3 13 22 0.15 0.00
 5 13 22 0.04 0.00
 -8 14 22 -0.39 0.00
 -6 14 22 -0.25 0.00
 -4 14 22 0.05 0.00
 -2 14 22 0.11 0.00
 0 14 22 -0.06 0.00
 -23 1 23 0.12 0.00
 15 1 23 0.05 0.00
 -22 2 23 -0.21 0.00
 14 2 23 -0.16 0.00
 16 2 23 0.08 0.00
 -23 3 23 0.06 0.00
 -21 3 23 0.24 0.00
 15 3 23 -0.06 0.00
 -22 4 23 0.01 0.00
 14 4 23 -0.06 0.00
 -21 5 23 -0.09 0.00
 13 5 23 0.16 0.00
 15 5 23 -0.01 0.00
 -22 6 23 0.09 0.00
 -20 6 23 0.14 0.00
 12 6 23 -0.07 0.00
 14 6 23 -0.03 0.00
 -21 7 23 0.01 0.00
 -19 7 23 -0.08 0.00
 11 7 23 -0.21 0.00
 13 7 23 -0.07 0.00
 -20 8 23 -0.08 0.00
 -18 8 23 -0.04 0.00
 10 8 23 0.44 0.00
 12 8 23 0.24 0.00
 -19 9 23 0.08 0.00
 -17 9 23 0.06 0.00
 9 9 23 -0.47 0.00
 11 9 23 -0.29 0.00
 -16 10 23 0.07 0.00
 -14 10 23 0.44 0.00
 6 10 23 0.26 0.00
 8 10 23 0.34 0.00
 10 10 23 0.23 0.00
 -15 11 23 -0.23 0.00
 -13 11 23 -0.58 0.00
 -11 11 23 -0.44 0.00
 5 11 23 -0.16 0.00
 7 11 23 -0.26 0.00
 -14 12 23 0.33 0.00
 -12 12 23 0.60 0.00
 -10 12 23 0.38 0.00
 -8 12 23 -0.35 0.00
 -6 12 23 -0.88 0.00
 0 12 23 0.45 0.00
 2 12 23 0.29 0.00
 4 12 23 0.15 0.00
 6 12 23 0.23 0.00
 -9 13 23 -0.38 0.00
 -7 13 23 0.15 0.00
 -5 13 23 0.48 0.00
 -3 13 23 0.22 0.00
 -1 13 23 -0.21 0.00
 1 13 23 -0.25 0.00
 3 13 23 -0.08 0.00
 -22 0 24 0.27 0.00
 14 0 24 -0.41 0.00
 -23 1 24 -0.18 0.00
 -21 1 24 -0.30 0.00
 13 1 24 0.33 0.00
 15 1 24 0.34 0.00
 -22 2 24 0.21 0.00
 14 2 24 -0.30 0.00
 -21 3 24 -0.13 0.00
 13 3 24 0.18 0.00
 15 3 24 0.11 0.00
 -22 4 24 -0.06 0.00
 -20 4 24 0.05 0.00
 12 4 24 -0.16 0.00
 14 4 24 -0.10 0.00
 -21 5 24 0.15 0.00
 13 5 24 0.25 0.00
 -20 6 24 -0.10 0.00
 12 6 24 -0.32 0.00
 -19 7 24 0.04 0.00
 -17 7 24 -0.03 0.00
 9 7 24 -0.21 0.00
 11 7 24 0.05 0.00
 -18 8 24 -0.06 0.00
 -16 8 24 -0.04 0.00
 10 8 24 0.38 0.00
 -17 9 24 0.02 0.00
 -15 9 24 -0.13 0.00
 7 9 24 -0.29 0.00
 9 9 24 -0.50 0.00
 -16 10 24 0.18 0.00
 -14 10 24 0.39 0.00
 6 10 24 -0.03 0.00
 8 10 24 0.19 0.00
 -15 11 24 -0.32 0.00
 -13 11 24 -0.38 0.00
 -11 11 24 -0.14 0.00
 -9 11 24 0.05 0.00
 1 11 24 0.20 0.00
 3 11 24 0.16 0.00
 5 11 24 0.21 0.00
 7 11 24 0.18 0.00
 -12 12 24 0.09 0.00
 -10 12 24 -0.01 0.00
 -8 12 24 0.10 0.00
 -6 12 24 0.31 0.00
 -4 12 24 0.30 0.00
 -2 12 24 0.06 0.00
 0 12 24 -0.09 0.00
 2 12 24 -0.10 0.00
 4 12 24 -0.17 0.00
 -7 13 24 -0.32 0.00
 -5 13 24 -0.36 0.00
 -3 13 24 -0.19 0.00
 -1 13 24 -0.03 0.00
 -21 1 25 -0.28 0.00
 13 1 25 0.03 0.00
 -22 2 25 0.31 0.00
 -20 2 25 0.55 0.00
 12 2 25 0.05 0.00
 14 2 25 -0.14 0.00
 -21 3 25 -0.45 0.00
 13 3 25 0.04 0.00
 -20 4 25 0.37 0.00
 12 4 25 0.05 0.00
 -21 5 25 0.00 0.00
 -19 5 25 -0.10 0.00
 11 5 25 0.02 0.00
 13 5 25 -0.03 0.00
 -20 6 25 -0.17 0.00
 -18 6 25 -0.07 0.00
 10 6 25 -0.21 0.00
 12 6 25 -0.07 0.00
 -19 7 25 0.15 0.00
 -17 7 25 -0.03 0.00
 7 7 25 0.42 0.00
 9 7 25 0.35 0.00
 11 7 25 0.20 0.00
 -18 8 25 0.06 0.00
 -16 8 25 0.17 0.00
 8 8 25 -0.36 0.00
 10 8 25 -0.22 0.00
 -17 9 25 -0.20 0.00
 -15 9 25 -0.06 0.00
 -13 9 25 0.38 0.00
 5 9 25 0.16 0.00
 7 9 25 0.25 0.00
 9 9 25 0.17 0.00
 -14 10 25 -0.21 0.00
 -12 10 25 -0.65 0.00
 2 10 25 -0.21 0.00
 4 10 25 -0.09 0.00
 6 10 25 -0.13 0.00
 -13 11 25 0.38 0.00
 -11 11 25 0.62 0.00
 -9 11 25 0.42 0.00
 -7 11 25 0.01 0.00
 -5 11 25 -0.09 0.00
 -3 11 25 0.22 0.00
 -1 11 25 0.46 0.00
 1 11 25 0.36 0.00
 3 11 25 0.14 0.00
 5 11 25 0.08 0.00
 -10 12 25 -0.41 0.00
 -8 12 25 -0.13 0.00
 -6 12 25 0.21 0.00
 -4 12 25 0.17 0.00
 -2 12 25 -0.13 0.00
 0 12 25 -0.27 0.00
 2 12 25 -0.14 0.00
 -20 0 26 -0.08 0.00
 12 0 26 -0.24 0.00
 -21 1 26 0.10 0.00
 -19 1 26 -0.07 0.00
 11 1 26 0.32 0.00
 13 1 26 0.02 0.00
 -20 2 26 0.10 0.00
 10 2 26 -0.31 0.00
 12 2 26 -0.01 0.00
 -21 3 26 -0.11 0.00
 -19 3 26 -0.26 0.00
 11 3 26 0.06 0.00
 -20 4 26 0.19 0.00
 -18 4 26 0.30 0.00
 10 4 26 -0.13 0.00
 12 4 26 0.07 0.00
 -19 5 26 -0.17 0.00
 -17 5 26 -0.32 0.00
 9 5 26 0.15 0.00
 11 5 26 -0.02 0.00
 -18 6 26 0.17 0.00
 -16 6 26 0.48 0.00
 6 6 26 -0.17 0.00
 8 6 26 -0.18 0.00
 10 6 26 -0.02 0.00
 -17 7 26 -0.31 0.00
 -15 7 26 -0.68 0.00
 7 7 26 0.36 0.00
 9 7 26 0.15 0.00
 -16 8 26 0.44 0.00
 -14 8 26 0.68 0.00
 6 8 26 -0.63 0.00
 8 8 26 -0.36 0.00
 -15 9 26 -0.37 0.00
 -13 9 26 -0.48 0.00
 -11 9 26 -0.30 0.00
 3 9 26 0.47 0.00
 5 9 26 0.66 0.00
 7 9 26 0.46 0.00
 -14 10 26 0.17 0.00
 -12 10 26 0.33 0.00
 -10 10 26 0.26 0.00
 -8 10 26 -0.27 0.00
 -6 10 26 -0.90 0.00
 -4 10 26 -0.93 0.00
 -2 10 26 -0.33 0.00
 0 10 26 0.07 0.00
 2 10 26 -0.12 0.00
 4 10 26 -0.38 0.00
 -11 11 26 -0.33 0.00
 -9 11 26 -0.22 0.00
 -7 11 26 0.39 0.00
 -5 11 26 0.86 0.00
 -3 11 26 0.62 0.00
 -1 11 26 0.07 0.00
 1 11 26 -0.10 0.00
 3 11 26 0.04 0.00
 -6 12 26 -0.43 0.00
 -4 12 26 -0.56 0.00
 -2 12 26 -0.21 0.00
 -21 1 27 0.12 0.00
 -19 1 27 0.16 0.00
 9 1 27 0.10 0.00
 11 1 27 -0.02 0.00
 -20 2 27 -0.26 0.00
 -18 2 27 -0.26 0.00
 10 2 27 -0.08 0.00
 12 2 27 0.08 0.00
 -19 3 27 0.34 0.00
 -17 3 27 0.23 0.00
 9 3 27 0.27 0.00
 11 3 27 0.05 0.00
 -20 4 27 -0.28 0.00
 -18 4 27 -0.34 0.00
 8 4 27 -0.37 0.00
 10 4 27 -0.22 0.00
 -19 5 27 0.21 0.00
 -17 5 27 0.37 0.00
 7 5 27 0.27 0.00
 9 5 27 0.22 0.00
 -18 6 27 -0.21 0.00
 -16 6 27 -0.52 0.00
 6 6 27 -0.06 0.00
 8 6 27 -0.05 0.00
 -17 7 27 0.32 0.00
 -15 7 27 0.61 0.00
 -13 7 27 0.45 0.00
 5 7 27 -0.04 0.00
 7 7 27 -0.08 0.00
 -16 8 27 -0.37 0.00
 -14 8 27 -0.39 0.00
 -12 8 27 0.01 0.00
 4 8 27 -0.01 0.00
 6 8 27 0.04 0.00
 -13 9 27 -0.04 0.00
 -11 9 27 -0.53 0.00
 -9 9 27 -0.63 0.00
 -7 9 27 -0.20 0.00
 -1 9 27 0.33 0.00
 1 9 27 0.14 0.00
 3 9 27 0.06 0.00
 5 9 27 0.07 0.00
 -12 10 27 0.37 0.00
 -10 10 27 0.74 0.00
 -8 10 27 0.54 0.00
 -6 10 27 -0.03 0.00
 -4 10 27 -0.36 0.00
 -2 10 27 -0.27 0.00
 0 10 27 -0.05 0.00
 2 10 27 0.02 0.00
 -7 11 27 -0.28 0.00
 -5 11 27 0.13 0.00
 -3 11 27 0.20 0.00
 -1 11 27 0.02 0.00
 -20 0 28 0.10 0.00
 -18 0 28 -0.13 0.00
 8 0 28 0.11 0.00
 10 0 28 0.33 0.00
 -19 1 28 0.02 0.00
 -17 1 28 0.32 0.00
 9 1 28 -0.21 0.00
 -18 2 28 -0.15 0.00
 8 2 28 -0.05 0.00
 10 2 28 0.10 0.00
 -19 3 28 0.15 0.00
 -17 3 28 0.18 0.00
 7 3 28 0.19 0.00
 9 3 28 0.02 0.00
 -18 4 28 -0.10 0.00
 -16 4 28 -0.21 0.00
 6 4 28 -0.18 0.00
 8 4 28 -0.02 0.00
 -17 5 28 0.10 0.00
 -15 5 28 0.43 0.00
 5 5 28 0.11 0.00
 7 5 28 -0.07 0.00
 9 5 28 -0.02 0.00
 -16 6 28 -0.31 0.00
 -14 6 28 -0.77 0.00
 4 6 28 0.04 0.00
 6 6 28 0.22 0.00
 8 6 28 0.09 0.00
 -15 7 28 0.59 0.00
 -13 7 28 0.92 0.00
 -11 7 28 0.72 0.00
 3 7 28 -0.26 0.00
 5 7 28 -0.45 0.00
 7 7 28 -0.23 0.00
 -14 8 28 -0.65 0.00
 -12 8 28 -0.71 0.00
 -10 8 28 -0.38 0.00
 -8 8 28 -0.03 0.00
 -2 8 28 0.20 0.00
 0 8 28 0.10 0.00
 2 8 28 0.33 0.00
 4 8 28 0.58 0.00
 -11 9 28 0.34 0.00
 -9 9 28 0.01 0.00
 -7 9 28 -0.35 0.00
 -5 9 28 -0.51 0.00
 -3 9 28 -0.33 0.00
 -1 9 28 -0.06 0.00
 1 9 28 -0.13 0.00
 3 9 28 -0.43 0.00
 -8 10 28 0.18 0.00
 -6 10 28 0.52 0.00
 -4 10 28 0.48 0.00
 -2 10 28 0.10 0.00
 0 10 28 -0.10 0.00
 -17 1 29 -0.17 0.00
 -15 1 29 -0.14 0.00
 7 1 29 -0.03 0.00
 9 1 29 0.02 0.00
 -18 2 29 0.14 0.00
 -16 2 29 0.16 0.00
 6 2 29 0.16 0.00
 8 2 29 0.02 0.00
 -17 3 29 -0.04 0.00
 -15 3 29 0.09 0.00
 5 3 29 -0.37 0.00
 7 3 29 -0.21 0.00
 -16 4 29 -0.09 0.00
 -14 4 29 -0.24 0.00
 4 4 29 0.47 0.00
 6 4 29 0.42 0.00
 8 4 29 0.12 0.00
 -15 5 29 0.04 0.00
 -13 5 29 0.10 0.00
 3 5 29 -0.33 0.00
 5 5 29 -0.40 0.00
 7 5 29 -0.25 0.00
 -14 6 29 0.17 0.00
 -12 6 29 0.14 0.00
 -10 6 29 0.08 0.00
 0 6 29 0.10 0.00
 2 6 29 0.10 0.00
 4 6 29 0.14 0.00
 6 6 29 0.15 0.00
 -13 7 29 -0.32 0.00
 -11 7 29 -0.20 0.00
 -9 7 29 0.01 0.00
 -7 7 29 0.16 0.00
 -5 7 29 0.10 0.00
 -3 7 29 -0.10 0.00
 -1 7 29 -0.18 0.00
 1 7 29 -0.04 0.00
 3 7 29 0.06 0.00
 5 7 29 0.04 0.00
 -12 8 29 0.30 0.00
 -10 8 29 0.13 0.00
 -8 8 29 0.00 0.00
 -6 8 29 0.08 0.00
 -4 8 29 0.27 0.00
 -2 8 29 0.34 0.00
 0 8 29 0.18 0.00
 2 8 29 -0.01 0.00
 -9 9 29 -0.06 0.00
 -7 9 29 -0.13 0.00
 -5 9 29 -0.30 0.00
 -3 9 29 -0.38 0.00
 -1 9 29 -0.27 0.00
 -16 0 30 0.55 0.00
 -14 0 30 0.86 0.00
 4 0 30 0.59 0.00
 6 0 30 0.34 0.00
 -17 1 30 -0.29 0.00
 -15 1 30 -0.70 0.00
 -13 1 30 -0.84 0.00
 3 1 30 -0.69 0.00
 5 1 30 -0.52 0.00
 7 1 30 -0.22 0.00
 -16 2 30 0.34 0.00
 -14 2 30 0.72 0.00
 4 2 30 0.75 0.00
 6 2 30 0.39 0.00
 -15 3 30 -0.30 0.00
 -13 3 30 -0.58 0.00
 3 3 30 -0.91 0.00
 5 3 30 -0.54 0.00
 7 3 30 -0.17 0.00
 -16 4 30 -0.08 0.00
 -14 4 30 0.28 0.00
 -12 4 30 0.42 0.00
 0 4 30 0.80 0.00
 2 4 30 0.88 0.00
 4 4 30 0.60 0.00
 6 4 30 0.22 0.00
 -15 5 30 -0.07 0.00
 -13 5 30 -0.41 0.00
 -11 5 30 -0.44 0.00
 -9 5 30 -0.30 0.00
 -1 5 30 -0.42 0.00
 1 5 30 -0.61 0.00
 3 5 30 -0.50 0.00
 5 5 30 -0.20 0.00
 -14 6 30 0.39 0.00
 -12 6 30 0.63 0.00
 -10 6 30 0.58 0.00
 -8 6 30 0.49 0.00
 -6 6 30 0.37 0.00
 -4 6 30 0.11 0.00
 -2 6 30 -0.01 0.00
 0 6 30 0.17 0.00
 2 6 30 0.27 0.00
 4 6 30 0.10 0.00
 -11 7 30 -0.68 0.00
 -9 7 30 -0.57 0.00
 -7 7 30 -0.40 0.00
 -5 7 30 -0.07 0.00
 -3 7 30 0.24 0.00
 -1 7 30 0.20 0.00
 1 7 30 0.00 0.00
 -10 8 30 0.48 0.00
 -8 8 30 0.36 0.00
 -6 8 30 0.13 0.00
 -4 8 30 -0.17 0.00
 -2 8 30 -0.26 0.00
 0 8 30 -0.09 0.00
 -15 1 31 0.08 0.00
 -13 1 31 -0.01 0.00
 -11 1 31 -0.04 0.00
 1 1 31 0.22 0.00
 3 1 31 0.09 0.00
 5 1 31 0.05 0.00
 -14 2 31 -0.03 0.00
 -12 2 31 0.06 0.00
 -10 2 31 0.00 0.00
 0 2 31 -0.40 0.00
 2 2 31 -0.25 0.00
 4 2 31 -0.09 0.00
 -15 3 31 0.05 0.00
 -13 3 31 -0.02 0.00
 -11 3 31 0.04 0.00
 -9 3 31 0.13 0.00
 -7 3 31 -0.09 0.00
 -3 3 31 -0.10 0.00
 -1 3 31 0.31 0.00
 1 3 31 0.37 0.00
 3 3 31 0.18 0.00
 5 3 31 0.06 0.00
 -14 4 31 -0.04 0.00
 -12 4 31 -0.10 0.00
 -10 4 31 -0.25 0.00
 -8 4 31 -0.14 0.00
 -6 4 31 0.26 0.00
 -4 4 31 0.38 0.00
 -2 4 31 0.03 0.00
 0 4 31 -0.26 0.00
 2 4 31 -0.21 0.00
 4 4 31 -0.09 0.00
 -13 5 31 0.11 0.00
 -11 5 31 0.26 0.00
 -9 5 31 0.28 0.00
 -7 5 31 -0.04 0.00
 -5 5 31 -0.38 0.00
 -3 5 31 -0.29 0.00
 -1 5 31 -0.02 0.00
 1 5 31 0.05 0.00
 3 5 31 0.02 0.00
 -10 6 31 -0.23 0.00
 -8 6 31 -0.07 0.00
 -6 6 31 0.21 0.00
 -4 6 31 0.29 0.00
 -2 6 31 0.16 0.00
 0 6 31 0.12 0.00
 -9 7 31 0.07 0.00
 -7 7 31 -0.10 0.00
 -5 7 31 -0.14 0.00
 -3 7 31 -0.07 0.00
 -1 7 31 -0.09 0.00
 0 0 0 0.00 0.00
# SQUEEZE RESULTS (Version = 120416)
# Note: Data are Listed for all Voids in the P1 Unit Cell
# i.e. Centre of Gravity, Solvent Accessible Volume,
# Recovered number of Electrons in the Void and
# Details about the Squeezed Material
;
loop_
_platon_missing_refln_index_h
_platon_missing_refln_index_k
_platon_missing_refln_index_l
_platon_missing_refln_theta
2 0 0 4.165
0 4 0 12.249
-1 1 1 3.900
-2 2 1 7.401
-1 3 1 9.481
-1 3 2 9.886
1 3 2 10.172

_platon_squeeze_details          
;
TITL 20240423-libijin-zcl-2-65_a.res in C2/c
CELL   21.6426   14.5352   25.8468     90.00    101.20     90.00
SPGR C2/c
# Solvent Accessible Volume =       834
# Electrons Found in S.A.V. =       178
# Note: Atoms in Void as Cxxx and Qxxx all others
C101 0.546 0.021 0.196 !       3.51 eA-3
C102 0.955 0.454 0.237 !       1.85 eA-3
;
loop_
_platon_squeeze_void_nr
_platon_squeeze_void_average_x
_platon_squeeze_void_average_y
_platon_squeeze_void_average_z
_platon_squeeze_void_volume
_platon_squeeze_void_count_electrons
_platon_squeeze_void_content
1 0.500 -0.002 0.250 208 45 ' '
2 0.500 0.002 0.750 208 45 ' '
3 0.000 0.498 0.250 208 45 ' '
4 0.000 0.502 0.750 208 45 ' '

_platon_squeeze_void_probe_radius 1.20

_iucr_refine_instructions_details 
;

    20240423-zcl-2-65_sq.res created by SHELXL-2014/7

TITL 20240423-libijin-zcl-2-65_a.res in C2/c
REM Old TITL 20240423-Li Bijin-ZCL-2-65_auto in C2/c
REM SHELXT solution in C2/c: R1 0.196, Rweak 0.046, Alpha 0.035
REM <I/s> 0.733 for 317 systematic absences, Orientation as input
REM Formula found by SHELXT: C50 N5 S
CELL 1.54184 21.6426 14.5352 25.8468 90 101.198 90
ZERR 8 0.0003 0.0002 0.0003 0 0.001 0
LATT 7
SYMM -X,+Y,0.5-Z
SFAC C H N S
UNIT 424 280 8 8
 
L.S. 30 0 25
PLAN  5
CONF
BOND
MORE -1
BOND $H
ABIN
fmap 2 53
acta
REM <olex2.extras>
REM <HklSrc "%.\\20240423-zcl-2-65_sq.hkl">
REM </olex2.extras>
 
WGHT    0.055600    3.385500
FVAR       0.18034
S001  4    0.307163    0.818927    0.245315    11.00000    0.07594    0.04321 =
         0.04881   -0.00112    0.02968    0.00248
N002  3    0.250557    0.651652    0.286423    11.00000    0.05315    0.04353 =
         0.05724   -0.01038    0.02422   -0.00547
C003  1    0.392722    0.594586    0.198827    11.00000    0.04917    0.04911 =
         0.04074   -0.00534    0.01249   -0.00088
C004  1    0.231955    0.807824    0.397211    11.00000    0.04728    0.04529 =
         0.04230    0.00042    0.01354    0.00307
C005  1    0.366068    0.522255    0.223479    11.00000    0.04847    0.04843 =
         0.04215   -0.00555    0.01227   -0.00045
C006  1    0.387724    0.428653    0.218338    11.00000    0.04588    0.05026 =
         0.04470   -0.00556    0.01017   -0.00130
C007  1    0.436993    0.575367    0.164823    11.00000    0.04764    0.05364 =
         0.04257   -0.00523    0.01459   -0.00114
C008  1    0.254780    0.728897    0.319932    11.00000    0.04805    0.04244 =
         0.04753   -0.00485    0.01552    0.00052
C009  1    0.267772    0.884396    0.387167    11.00000    0.05009    0.04274 =
         0.04175   -0.00078    0.01411    0.00236
C00A  1    0.285152    0.809518    0.307315    11.00000    0.05014    0.04387 =
         0.04284   -0.00135    0.01724    0.00181
C00B  1    0.300233    0.632015    0.259899    11.00000    0.04993    0.04900 =
         0.04197   -0.00575    0.01563   -0.00142
C00C  1    0.374879    0.685605    0.208079    11.00000    0.05559    0.04707 =
         0.04222   -0.00347    0.01676   -0.00511
AFIX  43
H00C  2    0.393903    0.734196    0.193743    11.00000   -1.20000
AFIX   0
C00D  1    0.293406    0.883347    0.340879    11.00000    0.05252    0.04148 =
         0.04726   -0.00175    0.01741   -0.00094
AFIX  43
H00D  2    0.316350    0.933824    0.333047    11.00000   -1.20000
AFIX   0
C00E  1    0.228740    0.730125    0.364487    11.00000    0.05082    0.04274 =
         0.04954   -0.00040    0.01828   -0.00223
AFIX  43
H00E  2    0.208328    0.677719    0.373209    11.00000   -1.20000
AFIX   0
C00F  1    0.330084    0.704229    0.237751    11.00000    0.05528    0.04404 =
         0.04114   -0.00566    0.01534   -0.00170
C00G  1    0.319681    0.542984    0.253193    11.00000    0.05250    0.04332 =
         0.04783   -0.00236    0.01764   -0.00187
AFIX  43
H00G  2    0.301527    0.495050    0.268833    11.00000   -1.20000
AFIX   0
C00H  1    0.279696    0.959585    0.424410    11.00000    0.05526    0.04409 =
         0.04476   -0.00240    0.01542    0.00081
C00I  1    0.462118    0.653910    0.138095    11.00000    0.05560    0.05210 =
         0.04873   -0.00685    0.02343    0.00137
C00J  1    0.201203    0.809778    0.442467    11.00000    0.05024    0.04582 =
         0.04552    0.00398    0.01688    0.00514
C00K  1    0.453389    0.486780    0.156526    11.00000    0.04859    0.05594 =
         0.04441   -0.00401    0.01365    0.00111
C00L  1    0.430171    0.411382    0.184126    11.00000    0.04815    0.05083 =
         0.04804   -0.00430    0.01285    0.00278
C00M  1    0.496336    0.464343    0.119321    11.00000    0.05302    0.05020 =
         0.04951   -0.00086    0.01867    0.00371
C00N  1    0.214278    0.883229    0.478708    11.00000    0.05344    0.04961 =
         0.04227    0.00173    0.01573    0.00588
C00O  1    0.255614    0.957179    0.469587    11.00000    0.05715    0.04775 =
         0.04320   -0.00228    0.01481    0.00302
C00P  1    0.370084    0.354666    0.247286    11.00000    0.05470    0.05391 =
         0.05414   -0.00389    0.01869   -0.00184
AFIX  43
H00P  2    0.342849    0.365315    0.270395    11.00000   -1.20000
AFIX   0
C00Q  1    0.318981    1.038140    0.412596    11.00000    0.06972    0.05039 =
         0.04577   -0.01159    0.02340   -0.00719
C00R  1    0.269082    1.031631    0.510390    11.00000    0.06865    0.05370 =
         0.04558   -0.00550    0.02282   -0.00634
C00S  1    0.158147    0.742019    0.451086    11.00000    0.06389    0.05111 =
         0.06027    0.00010    0.02687    0.00004
AFIX  43
H00S  2    0.148178    0.694510    0.426799    11.00000   -1.20000
AFIX   0
C00T  1    0.211512    0.574797    0.296768    11.00000    0.06376    0.04955 =
         0.08026   -0.01289    0.03446   -0.01041
AFIX 137
H00A  2    0.233627    0.539798    0.326097    11.00000   -1.50000
H00B  2    0.202248    0.536125    0.266130    11.00000   -1.50000
H00F  2    0.172924    0.597809    0.304896    11.00000   -1.50000
AFIX   0
C00U  1    0.184962    0.883074    0.523182    11.00000    0.06596    0.06050 =
         0.04545   -0.00135    0.02110    0.00355
AFIX  43
H00U  2    0.193661    0.930437    0.547709    11.00000   -1.20000
AFIX   0
C00V  1    0.450467    0.320138    0.178920    11.00000    0.05773    0.05627 =
         0.06430   -0.00311    0.02174    0.00838
AFIX  43
H00V  2    0.477207    0.307647    0.155648    11.00000   -1.20000
AFIX   0
C00W  1    0.144328    0.815141    0.530836    11.00000    0.06867    0.07194 =
         0.05157    0.00673    0.02971    0.00564
AFIX  43
H00W  2    0.125887    0.816316    0.560468    11.00000   -1.20000
AFIX   0
C00X  1    0.560458    0.476073    0.133350    11.00000    0.05577    0.08241 =
         0.05689   -0.00137    0.01539    0.00185
AFIX  43
H00X  2    0.577713    0.500833    0.166154    11.00000   -1.20000
AFIX   0
C00Y  1    0.130382    0.744199    0.494540    11.00000    0.06678    0.06111 =
         0.06792    0.00681    0.03199   -0.00211
AFIX  43
H00Y  2    0.102287    0.698211    0.499626    11.00000   -1.20000
AFIX   0
C00Z  1    0.471989    0.428021    0.070229    11.00000    0.06100    0.08309 =
         0.06080   -0.01763    0.01957    0.00139
AFIX  43
H00Z  2    0.428746    0.419548    0.059983    11.00000   -1.20000
AFIX   0
C010  1    0.391834    0.267539    0.242419    11.00000    0.06257    0.05212 =
         0.06474    0.00217    0.01704    0.00002
AFIX  43
H010  2    0.380054    0.219964    0.262532    11.00000   -1.20000
AFIX   0
C011  1    0.431747    0.250081    0.207221    11.00000    0.06560    0.04887 =
         0.07523    0.00004    0.01967    0.00843
AFIX  43
H011  2    0.445600    0.190457    0.203077    11.00000   -1.20000
AFIX   0
C012  1    0.293356    1.105141    0.376545    11.00000    0.08706    0.05291 =
         0.06868    0.00328    0.03319    0.00255
AFIX  43
H012  2    0.251069    1.101532    0.360502    11.00000   -1.20000
AFIX   0
C013  1    0.574709    0.415597    0.050871    11.00000    0.07957    0.08502 =
         0.07309    0.00325    0.04359    0.01518
AFIX  43
H013  2    0.601116    0.399021    0.028013    11.00000   -1.20000
AFIX   0
C014  1    0.599502    0.451513    0.099293    11.00000    0.05488    0.09486 =
         0.08242    0.00791    0.02921    0.00712
AFIX  43
H014  2    0.642815    0.459441    0.109342    11.00000   -1.20000
AFIX   0
C015  1    0.511385    0.404109    0.036130    11.00000    0.08490    0.09575 =
         0.06091   -0.01655    0.03056    0.00761
AFIX  43
H015  2    0.494490    0.380122    0.003050    11.00000   -1.20000
AFIX   0
C016  1    0.430520    0.686521    0.090645    11.00000    0.10300    0.08535 =
         0.05263    0.00609    0.01049   -0.01912
AFIX  43
H016  2    0.393224    0.658202    0.074454    11.00000   -1.20000
AFIX   0
C017  1    0.231402    1.107353    0.507973    11.00000    0.07930    0.07973 =
         0.07819   -0.02676    0.01581    0.01195
AFIX  43
H017  2    0.198810    1.114931    0.479013    11.00000   -1.20000
AFIX   0
C018  1    0.287470    1.164095    0.589281    11.00000    0.12864    0.08129 =
         0.07069   -0.02873    0.04047   -0.02935
AFIX  43
H018  2    0.293288    1.208078    0.615919    11.00000   -1.20000
AFIX   0
C019  1    0.381756    1.045150    0.436040    11.00000    0.08123    0.10110 =
         0.07744    0.00587    0.01313   -0.02581
AFIX  43
H019  2    0.400212    1.000661    0.459990    11.00000   -1.20000
AFIX   0
C01A  1    0.507287    0.802287    0.088791    11.00000    0.13095    0.06939 =
         0.12438    0.01019    0.08244   -0.00657
AFIX  43
H01A  2    0.522462    0.851926    0.072283    11.00000   -1.20000
AFIX   0
C01B  1    0.329289    1.176822    0.364065    11.00000    0.12257    0.05827 =
         0.09327    0.00478    0.05727   -0.00636
AFIX  43
H01B  2    0.311396    1.220553    0.339388    11.00000   -1.20000
AFIX   0
C01C  1    0.317544    1.023662    0.553172    11.00000    0.11738    0.07176 =
         0.06590   -0.00952   -0.00768    0.00309
AFIX  43
H01C  2    0.344526    0.973347    0.555886    11.00000   -1.20000
AFIX   0
C01D  1    0.452780    0.760516    0.066283    11.00000    0.15823    0.09310 =
         0.06588    0.02075    0.03741   -0.00820
AFIX  43
H01D  2    0.430201    0.781826    0.034203    11.00000   -1.20000
AFIX   0
C01E  1    0.517152    0.696718    0.160123    11.00000    0.07236    0.08788 =
         0.10518    0.01813    0.00038   -0.02222
AFIX  43
H01E  2    0.540089    0.675707    0.192139    11.00000   -1.20000
AFIX   0
C01F  1    0.240274    1.173156    0.547341    11.00000    0.10388    0.08250 =
         0.10444   -0.04005    0.03998    0.00165
AFIX  43
H01F  2    0.213550    1.223751    0.544795    11.00000   -1.20000
AFIX   0
C01G  1    0.390786    1.183791    0.387710    11.00000    0.14156    0.07551 =
         0.09541   -0.01764    0.05874   -0.04503
AFIX  43
H01G  2    0.414856    1.232640    0.379412    11.00000   -1.20000
AFIX   0
C01H  1    0.326521    1.090631    0.592585    11.00000    0.15097    0.09763 =
         0.06535   -0.01613   -0.00804   -0.01828
AFIX  43
H01H  2    0.359572    1.084780    0.621343    11.00000   -1.20000
AFIX   0
C01I  1    0.417629    1.119155    0.423788    11.00000    0.09605    0.14065 =
         0.09557   -0.01257    0.02081   -0.05487
AFIX  43
H01I  2    0.459722    1.124525    0.440125    11.00000   -1.20000
AFIX   0
C01J  1    0.539282    0.770961    0.135463    11.00000    0.08846    0.09847 =
         0.16310    0.01691    0.02982   -0.03579
AFIX  43
H01J  2    0.576640    0.799525    0.151284    11.00000   -1.20000
AFIX   0
HKLF 4
 
REM  20240423-libijin-zcl-2-65_a.res in C2/c
REM R1 =  0.0395 for    6128 Fo > 4sig(Fo)  and  0.0499 for all    7510 data
REM    497 parameters refined using      0 restraints
 
END  
     
WGHT      0.0555      3.3999 

REM Highest difference peak  0.137,  deepest hole -0.198,  1-sigma level  0.031
Q1    1   0.3571  1.1762  0.4011  11.00000  0.05    0.14
Q2    1   0.4214  1.0843  0.3985  11.00000  0.05    0.13
Q3    1   0.4621  1.0724  0.4406  11.00000  0.05    0.13
Q4    1   0.2864  0.7623  0.3161  11.00000  0.05    0.13
Q5    1   0.3585  0.8570  0.2582  11.00000  0.05    0.13

  REM The information below was added by Olex2.
  REM
  REM R1 = 0.0395 for 6128 Fo > 4sig(Fo) and 0.0499 for all 20923 data
  REM n/a parameters refined using n/a restraints
  REM Highest difference peak 0.14, deepest hole -0.20
  REM Mean Shift 0, Max Shift 0.000.

  REM +++ Tabular Listing of Refinement Information +++
  REM R1_all = 0.0499
  REM R1_gt = 0.0395
  REM wR_ref = 0.1168
  REM GOOF = 1.035
  REM Shift_max = 0.000
  REM Shift_mean = 0
  REM Reflections_all = 20923
  REM Reflections_gt = 6128
  REM Parameters = n/a
  REM Hole = -0.20
  REM Peak = 0.14
  REM Flack = n/a

  
;
_olex2_submission_special_instructions 'No special instructions were received'
_oxdiff_exptl_absorpt_empirical_details 
;
Empirical correction (ABSPACK) includes:
- Absorption correction using spherical harmonics
- Frame scaling
;
_oxdiff_exptl_absorpt_empirical_full_max 1.351
_oxdiff_exptl_absorpt_empirical_full_min 0.678
